# Supplementary material for: Hub Genes Identification in a Murine Model of Allergic Rhinitis Based on Bioinformatics Analysis
Source: Front Genet. 2020 Aug 25;11:970. doi: 10.3389/fgene.2020.00970 (PMC7477359; doi:10.3389/fgene.2020.00970)
Supplement: Supplementary file 2 [file Table_1.XLSX]

## Sheet: 工作表1
Gene	GSM1276474	GSM1276475	GSM1276476	GSM1276477	GSM1276478	GSM1276479
2020	6.8553	6.84221	6.85802	6.64153	6.62695	6.59743
0610007P14Rik	9.5713	9.29749	9.25285	9.12597	9.0361	9.00582
0610040B10Rik	6.41024	6.47297	6.46155	6.25377	6.27051	6.17053
1300017J02Rik	6.46837	6.20386	5.87646	5.47136	5.49537	5.5305
1500002F19Rik	6.03857	5.74032	5.60225	6.66254	6.222	6.15801
1520401A03Rik	6.02433	5.95658	6.07579	5.79003	5.85309	5.6599
1700001O22Rik	5.85939	5.92983	5.9459	5.37247	5.33873	5.48412
1700016K19Rik	8.89202	8.56314	8.56606	8.42495	8.37386	8.18806
1700025H01Rik	7.23749	7.28657	7.17662	6.85376	6.89902	6.83521
1700028P14Rik	8.9438	8.70522	8.80929	8.3254	8.37808	8.0859
1700034H15Rik	5.88051	5.87455	5.85486	5.6481	5.44291	5.72816
1700034J04Rik	4.9288	4.93947	4.88113	4.7166	4.72792	4.72792
1700040L02Rik	8.20809	7.6523	7.52703	7.34742	7.30639	6.98495
1700047I17Rik2	9.88095	9.72122	9.67042	9.37811	9.40147	9.5483
1810010D01Rik	5.74346	5.55011	5.64075	5.43018	5.42796	5.43018
1810011O10Rik	7.6492	7.83806	8.0025	8.35376	8.55861	8.12278
1810030O07Rik	7.04167	6.96991	7.08725	7.33275	7.23372	7.28088
1810062G17Rik	5.85622	5.62088	5.63142	5.42688	5.29129	5.4318
2310001K24Rik	4.42425	4.49509	4.59792	4.25042	4.24729	4.15827
2410131K14Rik	6.66778	6.3828	6.93697	6.99187	7.17101	7.14084
2510002D24Rik	7.7357	7.85299	7.80742	7.61067	7.54274	7.64213
2810001A02Rik	8.77787	8.64587	8.79681	8.44594	8.50528	8.51484
2810474O19Rik	7.42389	7.61172	7.31235	7.97666	8.0485	7.80306
3632451O06Rik	7.08748	6.83012	6.97534	6.62626	6.75347	6.67181
3830406C13Rik	7.76054	7.61904	7.46766	7.30943	7.30374	7.24634
4430402I18Rik	7.99712	7.94203	8.03328	7.55347	7.66205	7.50429
4930447F04Rik	3.13438	3.15405	3.17508	2.88992	2.98788	2.98788
4930452B06Rik	7.65951	7.62632	7.59713	7.32802	7.28328	7.0912
4930524N10Rik	4.13488	4.15663	4.44143	3.49343	3.54035	3.64648
4930538K18Rik	6.72125	6.74412	7.12581	6.32104	6.59873	6.18843
4930581F22Rik	6.55397	6.74675	6.51211	5.7088	6.14405	6.01615
4931423N10Rik	2.99497	2.89512	3.05281	2.77442	2.77442	2.77442
4932438A13Rik	9.57348	9.69353	9.69933	10.0437	10.1121	9.77338
5730522E02Rik	3.77673	3.8507	4.08035	3.37703	3.50359	3.31477
5730585A16Rik	2.93994	3.0676	3.13163	2.77442	2.77918	2.77442
5830477G23Rik	6.73803	6.70357	6.88954	6.49322	6.57424	6.4521
6330407A03Rik	6.19749	6.36151	5.84047	7.0324	6.78486	6.47025
6430531B16Rik	6.14557	6.08281	5.74306	5.59755	5.54667	5.5433
7120432I05Rik	6.79079	7.38631	7.14412	6.50729	6.7064	6.02993
9030617O03Rik	6.66499	6.82823	6.93226	6.42278	6.53853	6.36624
9230113P08Rik	2.89001	3.19426	2.98774	2.5522	2.76902	2.75042
9330175E14Rik	4.06446	4.00122	4.11518	3.86414	3.85836	3.86414
9430069I07Rik	6.1851	5.84789	5.77123	5.4466	5.46904	5.46904
A1cf	4.17853	3.83963	3.76335	3.21214	3.33366	3.26666
A330017A19Rik	6.51464	6.67401	6.73551	6.85909	6.93177	6.97506
A4galt	5.98865	6.12159	5.92987	6.18018	6.61898	6.46618
A830021K08Rik	5.31825	5.3788	5.51012	5.13801	5.21397	5.1239
A930012O16Rik	4.97237	4.95741	5.09341	4.81335	4.71968	4.60836
Aass	7.52203	7.22021	7.16995	7.13729	6.72229	6.6881
Abca1	7.56904	7.67757	7.42397	8.04898	7.99681	8.13052
Abca9	6.57227	6.5519	6.219	5.99859	6.13148	5.87472
Abcc9	6.11269	6.34302	6.29042	5.89091	5.96242	6.08281
Abhd16b	4.97736	4.97736	5.17878	4.63223	4.85992	4.67448
Abhd18	5.78845	5.99221	5.88144	5.46907	5.68827	5.58325
Ablim3	5.17959	5.24224	4.98712	4.63155	4.83019	4.69914
Acaa2	9.0075	8.85447	8.86485	8.69129	8.53379	8.72556
Acad8	8.00548	7.89903	7.95575	7.7842	7.68655	7.59955
Acan	5.45596	6.05884	5.4129	6.68323	6.32055	6.72191
Acbd3	7.5377	7.53745	7.53226	7.66232	7.77799	7.88079
Ace	7.24268	7.33255	7.006	8.17186	7.55041	8.14194
Ackr2	5.48756	5.49642	5.25659	5.07006	5.19236	5.19236
Acot10	5.03939	4.9934	5.0661	5.231	5.43952	5.26546
Acot2	7.51462	7.4163	7.65426	6.99699	6.71758	6.82232
Acox1	8.64192	8.33576	8.53165	8.7319	8.91335	8.84737
Acp2	9.06423	9.11865	9.2228	8.95133	8.76924	8.9367
Acsl4	7.6556	7.82306	7.70274	8.31618	8.20046	8.04502
Acsm3	7.26369	7.26369	7.27625	6.86889	7.16332	6.85743
Acsm5	4.66169	4.37576	4.59605	4.21503	4.25758	4.13023
Acss3	7.51158	7.46252	7.62274	7.24786	7.34197	7.09666
Adad2	6.12712	6.26008	6.27949	5.79883	5.87944	5.87944
Adam9	9.02371	8.93587	8.87271	9.43088	9.22516	9.51562
Adamdec1	8.09883	7.9512	8.23518	7.64236	7.63971	7.69986
Adamts6	5.84814	6.0105	5.86715	5.42086	5.69218	5.2273
Adap1	5.87557	5.78182	5.60277	5.33024	5.39729	5.54706
Adat2	7.03813	6.94902	7.01503	6.66633	6.79432	6.80898
Adcy4	6.38457	6.42683	6.41025	6.51907	6.7329	6.71129
Adgrg6	7.46899	7.3466	7.25096	7.86079	7.72884	7.52193
Adhfe1	8.66416	8.71201	8.76721	7.88991	7.90045	8.50825
Adipor2	9.11836	8.7295	9.06425	9.71509	9.44178	9.59293
Adk	7.43257	7.37988	7.4122	7.29134	7.0252	7.09455
Adm	4.97009	4.8704	5.02196	5.51866	5.31422	5.57509
Adra2c	6.3445	6.2701	6.40112	5.99829	6.07807	6.0641
Adrbk1	7.58911	7.53757	7.31419	7.69967	7.76416	7.7469
Agbl2	6.33826	6.2211	6.14411	5.95169	6.06941	5.77839
Agbl5	7.15131	7.17446	7.15086	6.95874	6.94419	6.94419
Ago2	8.44227	8.38407	8.615	8.7425	8.91217	8.7189
Agr2	10.5055	10.3601	10.4282	11.1692	10.7978	11.0525
Agxt	4.28511	4.20882	4.27657	3.98525	3.89943	4.11486
Agxt2	4.94406	4.89595	4.83177	4.31121	4.65569	4.57256
Ahcy	7.93472	7.70201	7.73752	7.31459	7.33381	7.45822
Ahr	7.60344	7.60061	7.68595	7.97725	8.10064	8.17161
Ahsg	6.53193	6.45409	5.89257	5.04141	5.25046	5.38758
Ak1	10.0032	9.89079	10.0962	9.46346	9.67993	9.67993
Ak8	8.83742	8.40906	8.27252	8.1289	7.95817	7.58856
Akap4	3.9064	3.94873	3.89446	3.69591	3.69591	3.69591
Akirin1	7.8306	8.0155	7.92129	8.45771	8.30105	8.15803
Akr1c14	4.78243	4.60776	4.60776	4.11549	4.47052	4.24704
Akr1c18	5.60334	5.52267	5.30471	4.88768	5.30167	4.96663
Akr1d1	4.59339	4.59339	4.45934	3.63561	3.61161	3.88247
Alb	5.18523	4.98201	5.11465	3.77661	4.0002	4.11814
Aldh4a1	6.93228	6.82508	6.94032	6.46019	6.69815	6.5031
Aldh6a1	8.56856	8.52966	8.52966	8.32932	8.35149	8.33891
Aldoa	11.2	11.2345	11.0357	11.4491	11.4989	11.4606
Aldob	6.17202	5.82259	5.82787	4.90591	4.60616	4.80922
Alkbh3	8.23812	8.077	8.01249	7.82912	7.87472	7.82807
Alkbh5	8.57194	8.6382	8.68025	8.89718	9.00893	8.78473
Alkbh7	6.32195	6.25116	6.19711	5.90802	5.86866	5.90942
Alox12e	7.1827	6.76545	5.9062	8.64077	7.77992	8.80288
Ambp	4.73956	4.63105	4.68686	3.77538	4.23088	4.16468
Amd2	7.95325	8.08178	8.29627	8.51219	8.44093	8.34132
Ampd3	6.9737	6.96167	6.53392	7.19514	7.15369	7.28141
Anapc5	7.94524	7.93496	7.90806	8.13652	8.09535	8.08479
Angptl7	5.66802	5.58051	5.37986	6.09551	5.85374	6.20939
Ankmy1	6.16729	5.89104	6.12777	5.70603	5.89104	5.54781
Ankrd10	7.5169	7.52318	7.72794	7.79956	8.00097	7.89606
Ankrd22	6.67388	6.61097	6.58989	7.40681	7.27104	6.78338
Ankrd24	6.46087	6.4791	6.51255	6.30587	6.13064	6.30587
Anks1	7.95619	8.02119	7.95788	8.15036	8.14689	8.31141
Ano6	8.79389	8.79768	8.85344	9.17775	9.02864	9.02689
Anp32e	6.96326	6.97873	6.98493	7.41311	7.23016	7.23016
Anxa1	8.73376	8.33809	7.49266	9.38824	8.95781	9.3829
Anxa7	6.68721	6.77782	6.82123	7.00188	7.13183	6.92302
Aox2	10.8164	11.0169	11.2187	10.5089	10.644	10.2431
Apoa2	5.44798	5.58499	5.36132	5.21425	5.21425	5.21425
Apob	5.36095	4.99667	4.97328	4.19449	4.31654	4.45107
Apobec1	7.40625	7.1218	6.59791	7.68677	7.68575	7.56009
Apoc3	5.88826	5.34445	5.44722	4.71163	4.73033	4.63273
Apoh	4.50397	4.51748	4.23709	4.10707	4.0911	4.19561
Apom	4.33979	4.55789	4.00736	3.72838	3.79613	3.90263
Aqp3	9.48458	9.39097	9.53606	9.73346	9.78482	9.7641
Arf4	8.78262	8.6334	8.53225	9.52389	9.22944	9.29922
Arfgef1	8.28329	8.19794	8.29548	8.56582	8.51045	8.40142
Arg2	6.21618	6.07209	5.84151	6.84678	6.45427	6.71376
Arhgap26	7.13617	7.16711	7.35709	7.4791	7.66514	7.55435
Arhgap29	6.98389	6.77731	6.71944	7.54958	7.34751	7.22518
Arhgap40	8.74629	8.6641	8.85263	8.42131	8.32304	8.04568
Arhgap5	7.3322	7.17825	7.41946	7.70514	7.47866	7.61281
Arhgdig	7.77926	7.51197	7.75367	8.08719	8.0506	7.9062
Arhgef2	6.99211	7.10018	7.02378	7.41104	7.37737	7.20503
Arhgef5	6.80068	6.63256	6.61803	6.95553	7.01286	6.95553
Arid5a	6.33541	6.19215	6.28243	6.50995	6.97191	6.70644
Arih1	9.81309	9.85535	9.79014	10.0451	10.0553	9.93541
Arl15	7.50145	7.48862	7.64268	7.88556	7.8614	7.80324
Arl3	9.17717	8.89547	9.09671	8.67736	8.79767	8.7623
Arl6ip6	6.59741	6.52186	6.68632	6.9645	6.8368	6.84252
Arpc1b	9.54306	9.2623	9.00794	9.8724	9.57322	9.9156
Arpc3	7.56083	7.51182	7.4205	8.08521	7.96787	8.02249
Arpp19	7.23472	7.26863	7.2923	7.58582	7.58582	7.48295
Arsi	4.57627	4.37059	4.44487	4.26374	4.25278	4.0772
Asb13	7.73431	7.67729	7.67729	7.56895	7.45955	7.46537
Ascl3	8.46462	8.4193	8.11718	8.1386	7.84978	7.89712
Asic3	4.7702	5.0486	5.12241	4.70506	4.4209	4.46842
Astl	4.26174	4.32759	4.26655	3.67988	3.98686	3.93982
Asun	7.35473	7.49201	7.396	7.76747	7.87354	7.64695
Atad2b	7.00275	6.80324	6.86646	7.14682	7.22912	7.10837
Atf3	6.28422	5.80809	6.08385	6.28422	6.76479	6.62373
Atg14	5.86005	6.13934	6.06088	6.27082	6.2422	6.35949
Atic	8.01984	7.94079	7.99613	7.77762	7.76921	7.84987
Atl2	8.07344	7.97817	7.86958	8.42215	8.2188	8.28766
Atoh8	6.26087	6.36376	6.23132	6.0862	6.00587	5.96098
Atox1	8.59447	8.55017	8.66306	8.42282	8.42282	8.42282
Atp1b3	8.92176	8.68576	8.66351	9.32194	9.10278	9.10278
Atp2a2	10.7231	10.7284	10.7538	11.0664	11.0395	10.9245
Atp2a3	9.08155	9.23993	8.77535	9.55638	9.70833	9.32261
Atp2b1	9.25387	9.21353	9.31046	9.52721	9.48766	9.57841
Atp6ap2	8.97422	8.87353	8.76936	9.51178	9.13717	9.30629
Atp6v0a1	9.31936	9.34285	9.48998	9.64201	9.67356	9.64173
Atp6v0d1	8.61968	8.56004	8.78913	9.09519	8.95422	8.9167
Atp6v0e2	8.79646	8.51603	8.57967	8.3421	8.26159	8.40751
Atp6v1g1	8.40296	8.23957	8.13962	8.55825	8.5671	8.53507
Atp7b	6.90589	7.11559	7.0093	6.79315	6.72084	6.42334
Atp8b4	6.02877	5.93344	6.14869	6.86714	6.62453	6.38453
Atp8b5	5.92709	5.95622	5.97601	5.79321	5.7668	5.52492
Atxn1	7.6475	7.56914	7.79698	8.54124	8.17791	8.06692
AU021092	7.53431	7.73587	7.87682	7.12681	7.31276	6.87838
Axl	7.68599	7.40717	7.28606	7.83538	7.93307	7.78771
Azin1	7.58698	7.49695	7.86304	8.21583	8.25928	7.98308
B4galnt2	4.80288	4.81687	4.80849	6.6752	6.79008	6.54334
B4galt1	8.08539	7.8832	7.77003	8.71156	8.50222	8.33652
B4galt5	6.56828	6.42558	6.34527	7.12912	7.13959	7.25986
B4galt6	7.22315	7.36997	7.24276	7.78062	7.5472	8.02814
B9d1	7.58218	7.50386	7.56423	7.34124	7.34482	7.40855
Bach1	7.19275	7.14723	7.08658	7.56777	7.43738	7.49394
Bag3	7.12588	7.11262	6.82599	7.2788	7.37225	7.3506
Basp1	7.57888	7.72899	7.74448	7.92686	7.91454	7.94869
Baz1a	6.10506	6.38782	6.30764	6.6446	6.65316	6.46919
BC021614	5.2166	5.32463	5.26084	5.44424	5.48344	5.43389
BC030336	7.09294	6.97125	7.11742	7.30575	7.28622	7.29359
BC043934	4.62363	4.56548	4.85829	4.36282	4.39605	4.40791
BC085271	7.66515	7.58864	7.53482	7.89914	7.86501	7.85431
BC094916	3.57673	3.37016	3.20334	3.64999	4.03083	3.81722
Bcl10	7.3984	7.28304	7.31957	7.7874	7.83553	8.02231
Bcl11a	8.58983	8.56692	8.74616	8.23025	8.28439	8.15575
Bcl11b	6.94469	6.8725	6.89366	6.5531	6.77229	6.4917
Bcl3	6.86975	6.5808	6.36512	7.77235	8.6126	8.07856
Bdp1	6.93336	6.98867	7.01143	7.15794	7.23543	7.20607
Bet1	5.76176	5.8259	5.73478	6.30209	6.23158	6.23158
Bglap3	8.4303	7.6474	8.12789	9.3238	9.26033	9.28372
Bhlhe40	6.96746	7.32296	7.26108	7.95118	8.20477	8.23338
Bhmt	5.44306	5.41497	5.5313	4.65261	4.86825	5.06558
Bhmt2	5.59456	5.16062	5.33155	4.74497	4.9603	5.09872
Birc3	5.97331	5.8814	5.54563	6.65748	6.98227	6.52927
Blnk	7.19662	7.13928	7.02541	7.70677	7.8105	7.49214
Bnip3	8.45633	8.46247	8.53351	8.76285	8.89112	8.65793
Bnipl	6.73197	6.54607	6.56128	6.44947	6.36473	6.30628
Bpifa2	8.93376	8.34943	8.41503	9.77891	9.09246	10.3169
Bpifa6	3.53982	3.46061	3.50936	3.24037	3.24796	3.32237
Bpifb9a	9.8656	11.571	12.1049	5.1214	5.82096	8.21163
Bpifb9b	11.2972	12.1486	12.4149	5.06231	7.4627	9.20206
Btg1	9.46802	9.47861	9.45075	9.99729	10.2312	10.1454
Btg2	7.69815	7.77334	7.80436	8.34769	8.64369	8.22201
Btrc	8.88892	8.83533	8.8404	8.71082	8.66866	8.59243
Bzrap1	6.7923	6.87318	6.90947	6.62883	6.62883	6.71208
C130074G19Rik	6.3121	6.33146	6.25651	5.87556	6.01044	6.17563
C1galt1	7.95402	7.778	7.78012	8.86265	8.37603	8.42377
C1qc	6.47795	6.35588	6.00135	7.28154	6.47795	7.37989
C1s1	6.58216	6.44346	6.17444	6.89916	6.84244	6.60656
C230030N03Rik	5.87478	5.48743	5.65098	5.18452	5.3044	5.39019
C2cd5	8.9576	8.86967	8.89828	8.72264	8.69121	8.62325
C330011M18Rik	5.48844	5.39682	5.50881	5.09784	5.32636	5.05387
C330018D20Rik	6.32568	6.30948	6.30948	6.19235	5.9962	6.10394
C530025M09Rik	6.86165	6.84692	6.75854	6.64069	6.57009	6.67056
C8b	5.03451	4.63084	4.86658	4.25533	4.43051	4.48828
C8g	5.8128	5.56979	5.42072	4.91052	5.1327	5.05897
Cabp2	5.98879	5.83812	5.80815	5.65218	5.67789	5.51457
Cabp4	6.6385	6.54902	6.74772	6.35143	6.28284	6.42731
Cadm4	6.89205	6.70118	6.77033	7.13383	7.02921	7.2844
Calb2	8.10005	8.33572	8.76369	9.22741	9.44041	9.42621
Calr	10.3503	10.2153	10.3807	10.7101	10.5575	10.6383
Camk2n1	7.40742	7.27057	7.09553	7.92138	7.96066	7.98854
Camp	7.67153	7.71863	6.44009	6.00063	6.18661	6.14806
Camta1	5.38275	5.36841	5.63918	5.18955	5.1788	5.16791
Cand2	6.27563	6.4119	6.27772	5.77044	5.88961	5.75251
Capn7	8.14157	8.10003	8.12965	8.39598	8.31624	8.27191
Car11	7.60012	7.86764	7.77936	7.33708	7.33708	7.53869
Car6	10.8868	10.9939	9.84728	11.9102	11.542	11.4657
Car9	5.45596	5.48184	5.35829	5.69357	5.68295	5.73446
Casp4	5.57652	5.08123	5.05422	5.83565	6.55788	5.70697
Cbfa2t3	7.47846	7.48978	7.59836	7.25119	7.25119	7.27379
Cblb	8.08966	8.23869	8.27593	8.53494	8.46631	8.4033
Cbs	7.02582	7.23931	6.99235	6.47399	6.64262	6.57136
Cc2d2a	7.56892	7.70867	7.58046	7.43225	7.36853	7.22039
Ccar1	8.00502	8.17142	8.12012	8.49446	8.46244	8.3673
Ccdc110	6.08093	5.94604	6.18841	5.73046	5.84925	5.73731
Ccdc117	7.31048	7.29637	7.2286	7.3888	7.52175	7.54314
Ccdc129	7.01994	7.0562	6.87307	6.78994	6.38855	6.60384
Ccdc138	6.82904	6.94474	6.92861	6.76381	6.63731	6.6556
Ccdc141	5.524	5.52944	5.7955	5.95169	5.91984	6.14383
Ccdc148	5.20732	5.26859	5.21949	4.85193	5.00236	4.99441
Ccdc180	6.71129	6.69	6.48777	6.98852	7.06612	6.83437
Ccdc186	6.50044	6.39059	6.40189	6.76569	6.71855	6.72874
Ccdc189	7.75046	7.70267	7.6947	7.25417	7.14152	6.91461
Ccdc24	6.72681	6.7116	6.66109	6.39539	6.56011	6.38272
Ccdc60	7.29082	7.28503	7.53005	6.66737	6.98804	6.50952
Ccdc62	6.27234	6.34824	6.29187	5.81651	5.9649	5.84003
Ccdc66	7.01396	6.9401	7.05488	6.77556	6.84865	6.80055
Ccdc71l	5.3992	5.34843	5.47305	5.59731	5.59731	5.62983
Ccdc85a	5.53256	5.56636	5.92419	5.99712	6.08804	6.35162
Ccdc88a	6.55207	6.33824	6.42002	6.78227	6.90069	6.59573
Cck	6.5879	6.31194	5.2855	7.25722	7.12877	7.14801
Ccl20	6.75108	6.39444	6.08299	7.46616	9.80445	9.42009
Ccl3	6.12281	5.85522	5.0132	7.01226	6.64402	7.26259
Ccl8	5.47763	4.56966	4.13891	8.03427	5.35095	8.20122
Ccl9	6.95917	6.6974	7.08296	8.62976	8.06738	8.23985
Ccng1	9.57898	9.58883	9.63751	9.83553	9.77739	9.77739
Ccni	9.62854	9.71253	9.88735	10.0623	10.0333	9.98851
Ccnl1	6.8935	7.05123	7.17463	7.55766	7.66445	7.19926
Ccnt2	8.30388	8.26693	8.35509	8.52689	8.4807	8.45453
Ccr1	4.00768	4.36781	3.9632	5.11188	4.46115	4.94231
Ccr10	5.68957	5.66806	5.66446	5.48151	5.49911	5.48151
Cct3	8.24557	8.09393	8.18262	8.37469	8.41525	8.35553
Cd14	6.60419	6.23883	5.35157	6.97842	7.73264	6.97842
Cd200	6.5793	6.6335	6.51328	6.87081	6.95676	6.89334
Cd209a	6.04258	5.99665	5.5599	6.40982	6.12207	6.49514
Cd209e	4.74847	4.46485	4.44742	5.04682	4.95043	5.86421
Cd276	6.81477	6.83985	6.76307	6.43265	6.58781	6.65131
Cd300ld5	7.11339	7.28369	7.07748	8.05372	7.56824	7.69351
Cd300lf	5.5922	5.5611	5.52339	5.81674	5.86741	5.89678
Cd33	7.59677	7.54497	7.18199	8.12602	7.82781	7.71656
Cd34	6.87886	6.71484	6.76221	7.44666	6.97223	7.35723
Cd44	7.03241	6.94545	6.72617	7.3943	7.32288	7.23212
Cd9	8.75967	8.95389	8.52104	9.2726	9.0282	9.12481
Cd93	7.17831	6.88797	6.74669	7.71579	7.28871	7.46155
Cdc25a	7.12009	6.91093	6.97662	7.37065	7.30713	7.21554
Cdc42	9.11168	9.06087	8.91492	9.61331	9.23175	9.3419
Cdca4	7.21015	7.00789	7.29515	7.4602	7.40003	7.54457
Cdcp1	7.4174	7.29123	7.18476	7.57126	7.79604	7.60241
Cdhr2	4.11639	4.38774	4.17974	3.8176	3.79046	3.93639
Cdip1	8.19103	8.24352	8.47322	8.00744	8.02423	8.02423
Cdk11b	6.99097	6.79046	6.90094	7.15091	7.2207	7.12176
Cdk17	7.30561	7.31328	7.1315	7.54085	7.62138	7.51836
Cdkl4	9.00416	8.95	9.206	8.85069	8.80375	8.72411
Cdo1	8.19004	7.72846	7.80914	7.69105	7.29056	7.15733
Cdon	8.46181	8.37091	8.39996	8.10281	8.22974	7.97966
Cebpd	5.42912	5.6117	5.54336	6.13239	6.98872	6.9837
Celf1	6.28309	6.18309	6.46057	6.93399	6.86904	6.74356
Cemip	6.07895	6.22363	6.03454	6.29899	6.6918	6.88756
Cep164	6.76844	6.66836	6.82522	6.57104	6.51182	6.51595
Cers4	7.77436	7.93875	7.9123	7.60939	7.57071	7.73624
Ces1a	10.3352	10.3982	10.6773	11.0719	10.8014	11.1462
Ces5a	5.52008	5.60794	5.58372	5.31978	5.35392	5.35392
Cfdp1	7.73033	7.70869	7.49219	7.97764	7.90096	7.93031
Cflar	6.41913	6.48151	6.61629	6.7649	6.85398	6.7649
Cfp	6.81632	6.76099	6.67737	7.06668	6.92705	7.24991
Cftr	6.26232	6.38031	6.01816	6.87748	6.85386	6.61107
Chd7	7.94329	8.08921	8.29499	8.40593	8.53706	8.46881
Chia1	6.75814	6.64096	6.35731	6.20559	6.06612	5.55986
Chic2	9.73968	9.52316	9.5752	9.97458	9.8504	9.78208
Chil1	9.22147	8.08077	7.03018	10.0053	9.98094	9.32148
Chka	7.08253	7.19409	7.01063	7.3345	7.47846	7.26006
Chmp1b	5.68247	6.02135	5.97736	6.26801	6.34551	6.1656
Chordc1	6.90885	6.95693	7.064	7.66122	7.53455	7.34777
Chst2	6.49254	6.43968	6.40567	6.32321	6.10664	6.14982
Chst4	6.33791	6.3517	6.63224	5.84263	6.08688	6.21816
Chuk	7.51975	7.54818	7.78752	8.05119	7.98105	7.89127
Cic	7.41187	7.47858	7.48629	7.62383	7.67804	7.64677
Cidec	5.75636	5.56478	5.63202	5.30783	5.42051	5.34952
Cirbp	9.31069	9.26074	9.24126	8.8412	8.72655	8.86686
Cish	5.87325	6.29498	5.89449	6.70117	7.29975	7.01015
Cks1b	6.9774	6.75011	6.76084	7.11573	7.36546	7.12603
Cks2	7.8436	7.89996	7.82159	7.35205	7.31665	7.35205
Clca1	4.69486	5.02853	4.49169	5.91352	5.35438	5.84104
Clca3a1	6.26894	5.89284	5.08487	7.4854	6.38729	7.31895
Clca3a2	7.88192	7.50661	5.59588	9.8075	8.13532	10.0086
Cldn14	5.87535	6.00129	5.84838	5.69803	5.53323	5.69803
Cldn22	5.20192	5.36124	5.07142	5.97122	5.49336	5.73529
Cldn4	7.67486	7.6346	7.4771	8.33624	8.84047	8.56933
Cldn7	8.03234	7.77067	7.60529	8.62884	8.81628	8.69723
Cldn9	8.21806	8.40437	8.4001	7.9005	8.11321	7.86627
Clec3a	5.25425	5.65226	5.32107	6.5125	5.65226	6.8545
Clec4d	4.49219	4.33588	4.50238	5.20286	5.40906	4.63829
Clec5a	5.18101	5.14495	4.75298	5.44367	5.27984	5.59332
Clic1	8.12532	7.81021	7.58494	8.33361	8.2493	8.24006
Clic3	6.96507	6.66038	6.98376	6.46022	6.42259	6.35049
Clic4	8.18975	8.02203	7.99667	8.70036	8.84284	8.64718
Clic6	9.11319	8.83431	8.80321	9.46501	9.18801	9.20541
Clip4	7.7431	7.94854	7.83246	7.04059	7.63502	7.43767
Cln5	6.5075	6.60395	6.47407	7.144	6.98872	6.99296
Cln6	8.73401	8.43138	8.47224	8.24459	8.20494	8.24459
Clpp	8.93957	8.77591	8.78768	8.31205	8.47363	8.55429
Clpx	7.39533	7.19366	7.19839	7.66779	7.49632	7.47576
Cmpk1	8.12782	8.04623	8.39077	8.5132	8.54456	8.49676
Cndp1	6.13379	6.19856	6.00327	5.74091	5.86445	5.86276
Cnnm2	7.2399	7.21098	6.91295	7.70618	7.74694	7.47367
Cnpy1	5.69798	5.60452	5.90859	6.23797	6.71612	6.3978
Cntnap2	6.49229	6.35027	6.31871	6.7827	6.60104	6.72377
Cobll1	7.8084	7.65442	7.6093	8.01473	7.90048	7.90048
Col10a1	5.88857	6.17667	5.86922	7.6303	7.02881	8.54319
Col13a1	6.67206	6.76855	6.60835	6.34142	6.50116	6.51159
Col8a1	7.13942	6.95603	7.0088	7.3017	7.3017	7.76889
Coq8a	6.98919	6.94997	6.82618	6.43829	6.68783	6.69381
Coq9	8.42675	8.50414	8.49835	8.14076	7.92238	8.19629
Cox7a1	6.69009	6.8889	6.75802	6.57802	6.57761	6.46494
Cox7a2l	6.37629	6.23661	6.216	6.06616	5.86451	5.94127
Cox7b	10.793	10.6165	10.6977	11.05	10.8306	10.9733
Cox8c	5.25598	5.32921	5.32598	5.05907	5.18385	5.0538
Cpb2	4.70584	4.51829	4.32512	3.46367	3.40145	3.40145
Cps1	6.75172	6.36406	5.9461	4.9552	4.61303	4.8153
Cpxcr1	2.92375	3.01222	2.90029	2.66377	2.66377	2.52944
Cracr2a	5.80279	6.09037	5.70295	6.22241	6.181	6.22241
Crbn	8.90349	8.97107	8.86779	8.63434	8.59552	8.73477
Creb3l3	5.92299	5.66322	5.85534	5.4745	5.4677	5.4745
Crebrf	7.59289	7.59914	7.82105	8.20404	8.2445	8.23317
Creld2	8.47979	8.17742	8.253	9.00969	8.71481	8.75507
Cryl1	9.49251	9.68681	9.5717	9.43192	9.27763	9.32733
Crym	8.04377	8.07271	8.11144	8.26162	8.29525	8.33266
Csf1	6.3613	6.61258	6.46769	6.80322	7.24182	7.00878
Csf2rb	6.79073	5.96474	5.93562	7.37828	7.42029	7.56099
Csf2rb2	6.15976	6.04644	5.68236	7.11504	7.38247	7.12006
Csf3r	6.65669	6.27181	5.80123	7.39991	7.25392	7.15429
Csnk1g2	8.40121	8.4899	8.56629	8.84551	8.72495	8.72445
Csrp1	9.80861	9.69291	9.53793	10.0703	9.98943	9.93948
Cst8	4.65753	4.51369	4.67448	4.42504	4.26592	4.42504
Cstb	8.4828	8.50082	8.11623	8.94694	8.75284	8.8803
Ctdsp2	7.33333	7.39239	7.3429	7.53885	7.51832	7.55668
Ctgf	8.64214	8.95833	8.55044	9.31191	9.42766	9.40099
Ctns	7.75234	7.73162	7.75565	8.18435	7.90353	7.98019
Ctps	5.55896	5.58174	5.42101	5.94102	6.13612	5.92958
Ctrb1	5.65037	5.79883	5.69107	5.44894	5.39565	5.34566
Ctsd	10.0572	9.90669	9.75983	10.3684	10.0563	10.3727
Cttnbp2	7.52502	7.5771	7.57093	7.17308	7.34043	7.33783
Cx3cr1	6.78867	6.71242	6.46323	6.32212	6.13692	6.34409
Cxcl1	5.5237	5.41909	5.80639	6.07749	7.51904	6.69375
Cxcl16	6.24588	5.97955	5.93861	7.32924	7.2186	7.38429
Cxcl17	8.53946	8.29586	7.70518	9.08046	8.56329	9.02354
Cxcl2	4.60088	4.57946	4.92942	6.07299	8.20567	6.29505
Cxcl5	5.98724	5.25505	5.03188	6.22929	6.26876	6.45246
Cxcr2	6.09799	6.2042	5.45955	7.15744	6.50608	6.52289
Cyb5b	8.24875	8.31881	8.3971	8.58271	8.51712	8.5035
Cyba	7.25387	6.88055	6.64025	7.65441	7.41114	7.6901
Cyp17a1	4.81386	4.74757	4.6881	4.24341	4.56715	4.47825
Cyp26b1	6.59649	6.81765	6.93294	6.37819	6.46378	6.52028
Cyp2b13	5.00456	5.14647	4.92204	4.52329	4.65113	4.32716
Cyp2b19	7.09385	7.76216	7.98187	6.07232	6.7806	5.34821
Cyp2b23	5.45493	5.48863	5.34304	4.82393	5.17046	5.0266
Cyp2c54	4.05707	4.25152	4.34422	3.83454	3.81732	3.86937
Cyp2c70	4.65768	4.68343	4.62411	4.19248	4.21206	4.40725
Cyp2d13	4.01015	4.16096	4.03736	3.73027	3.82626	3.92447
Cyp2d26	5.64325	5.63446	5.75462	5.29807	5.24743	5.29807
Cyp2e1	7.6927	7.37023	7.72069	7.07063	7.26815	6.52853
Cyp2j6	7.83379	7.95795	7.93762	8.66592	8.34882	8.50849
Cyp2w1	6.42072	6.46854	5.94071	5.72447	5.81677	5.41334
Cyp3a13	6.94996	6.98287	6.72986	6.56656	6.01021	6.48448
Cyp3a41b	4.22561	3.99239	4.30619	3.24334	3.6858	3.57701
Cyp4a14	5.11469	5.42047	5.11738	3.68393	3.6577	3.76994
Cyp4a32	4.29599	4.43166	4.18111	3.77234	4.00551	4.00551
Cyp4f14	5.40165	5.17352	5.31222	4.8979	4.54507	4.78369
Cyp51	6.61553	6.57319	6.49722	6.9135	6.89185	6.75445
Cyp7a1	4.39625	3.6097	3.84602	3.25253	2.86286	3.53079
Cyp8b1	5.50159	5.49751	5.47768	5.13478	4.89933	5.20202
Cyth3	7.46423	7.44189	7.41194	7.73473	7.69994	7.83365
Cytl1	6.29664	6.44179	6.07667	9.87821	8.35251	10.3759
Cyyr1	6.9776	6.9776	6.69259	7.429	7.40573	7.22171
D17H6S56E-5	7.18451	6.95045	6.70281	8.11994	8.7717	8.42744
D17Wsu92e	8.21638	7.98384	8.05548	8.36941	8.38837	8.39949
D3Ertd751e	6.25565	6.17804	6.17467	5.91812	6.00183	5.89065
D430018E03Rik	6.09909	6.31194	6.1841	5.94865	5.87404	5.94865
D430042O09Rik	7.15627	7.09096	7.10726	6.7559	6.78151	6.88404
D730005E14Rik	6.94117	6.91592	6.98134	6.66838	6.8188	6.63152
D8Ertd82e	5.61376	5.78173	5.50919	5.82533	6.10105	5.92225
Dap	8.94336	9.00266	9.03977	9.3031	9.1354	9.31096
Dbp	8.01467	7.82355	7.752	7.35562	7.57191	7.16887
Dcbld2	6.27013	6.42848	6.61524	6.77556	6.82091	6.81405
Dclk2	6.2454	6.27385	6.54679	6.82994	6.62413	6.92683
Dclre1a	7.23612	7.08577	7.07165	6.83012	6.93478	6.78789
Dcps	7.71028	7.53838	7.64279	7.37391	7.30778	7.32954
Dctd	6.46543	6.30258	6.32888	6.17282	5.94635	6.14982
Dctn3	8.14993	7.95691	7.85919	7.64016	7.77584	7.61882
Dcun1d5	6.88672	6.60309	6.7869	7.21635	7.06934	7.00428
Ddit3	7.11711	7.0338	7.0947	7.33748	7.45833	7.48198
Ddx3y	4.07712	3.95955	3.63995	7.49892	7.51281	7.24912
Ddx60	5.4752	5.4174	5.38845	5.04394	4.82136	5.26102
Dedd	7.42175	7.55094	7.52201	7.81594	7.91852	7.70542
Dennd4a	7.31972	7.72383	7.61144	8.12799	8.05794	7.95422
Dhdh	8.74494	8.80543	8.9329	8.47977	8.38821	8.34322
Dhrs11	7.01419	7.00322	7.00496	7.29109	7.22638	7.24585
Dhx40	6.79945	6.95682	6.80833	7.12309	7.17458	6.99669
Dhx9	8.2999	8.21263	8.21227	8.4926	8.4926	8.51756
Diras1	7.3303	7.10575	7.26246	6.9765	7.04572	6.9865
Dlg3	6.17695	6.03086	5.94556	5.71222	5.88777	5.71221
Dlgap3	7.1483	7.24824	7.35469	6.7812	6.95797	7.02766
Dlk1	6.49082	6.6046	6.43243	6.04007	6.01304	6.22633
Dlx1as	5.10573	5.31409	4.92427	4.7468	4.80253	4.80253
Dmgdh	5.08917	4.95241	5.02326	4.77744	4.79477	4.79477
Dmrta1	7.18334	6.97459	7.24031	6.916	6.88747	6.77006
Dmrtc2	6.09889	6.06737	5.98757	5.67439	5.75061	5.78269
Dnaja1	7.80931	7.69311	7.53822	7.93113	8.09219	7.96223
Dnajb11	7.83384	7.79275	7.64255	8.16943	7.9818	8.0046
Dnajb13	8.60243	8.53269	8.54392	8.14711	8.17494	8.12532
Dnajb9	9.57546	9.60466	9.88096	10.2711	9.96926	10.0483
Dnajc13	7.74432	7.74391	7.75544	8.24814	8.0532	8.05221
Dnajc22	4.6868	4.52632	4.69024	4.46808	4.34392	4.36236
Dnajc3	8.92761	8.86603	8.72239	9.36916	9.10815	9.12128
Dnal4	7.27615	7.3788	7.23743	6.97044	6.9237	7.06852
Dnm1	9.27818	9.33491	9.58227	9.07809	9.1585	9.03575
Dok2	5.61695	5.54081	5.61695	5.72904	5.96054	6.05173
Dpm1-adnp	7.89451	7.97569	8.0423	8.3463	8.26215	8.18751
Dpp4	6.62643	6.45035	6.36108	6.00258	6.01	5.86711
Dpy19l3	7.78125	7.85552	7.69369	7.49881	7.18796	7.30171
Dpysl3	8.46581	8.56551	8.41428	9.35216	9.24313	9.04378
Dscr3	7.0907	6.8895	6.83335	7.17599	7.17599	7.27646
Dtnbp1	6.20416	6.25636	6.08277	6.48319	6.48319	6.48319
Duoxa1	6.00483	5.93179	5.64995	5.48381	5.63717	5.2657
Dusp3	6.26477	6.47405	6.37404	6.68942	6.62263	6.61288
Dusp6	7.32548	7.51518	7.60193	7.78915	8.0543	7.91201
DXBay18	5.26936	5.07545	5.2438	5.00493	4.85271	4.72685
Dydc1	7.38888	7.3563	7.44039	6.68655	7.13224	6.96927
Ech1	9.09946	9.13174	9.08403	8.53803	8.68125	8.5724
Edem1	8.19519	8.12603	8.23642	8.92512	8.49499	8.49006
Edem2	7.50799	7.47227	7.45937	7.79359	7.67175	7.78957
Edil3	5.99217	6.10982	5.78956	6.42245	6.23382	6.23382
Edn1	5.38954	5.42032	5.38848	5.2688	4.9956	5.15195
Eef1akmt1	5.35038	5.32899	5.41838	5.17605	5.05232	5.15423
Efcc1	5.46885	5.60615	5.45773	5.24585	5.27787	5.28747
Efhd2	7.51196	7.42127	7.0491	7.8321	7.76229	7.63051
Efna1	6.13417	6.27628	5.99268	6.31601	6.80059	6.68943
Efna3	10.3411	10.5543	10.65	9.8801	10.1907	10.201
Egln3	7.31503	7.27973	7.10936	8.09969	7.97213	8.32841
Egr1	6.92058	6.90649	6.88116	7.38184	7.88526	7.12371
Egr2	5.1084	5.1084	4.95852	5.36444	5.64755	5.26936
Ehd3	8.2783	8.56456	8.52822	8.10039	8.07255	8.03056
Eid3	5.16269	5.04608	5.27832	5.74426	6.36184	5.8461
Eif2s2	6.48822	6.29905	6.64046	7.14546	6.89133	6.93705
Eif2s3x	9.45475	9.54909	9.61285	9.34802	9.27635	9.17319
Eif2s3y	3.35044	3.57854	3.00434	8.46565	8.30314	8.07544
Eif3a	7.96218	7.81635	7.88215	8.28743	8.21447	8.21125
Eif3c	8.76134	8.76426	8.6	8.99326	8.99326	8.89185
Eif3d	8.0643	7.91651	8.00924	8.30399	8.22259	8.22259
Eif3f	9.07234	8.87141	8.91265	9.43053	9.18668	9.18745
Eif3j2	7.68676	7.69847	7.53983	8.20595	7.94983	7.96651
Eif3l	8.75974	8.80372	8.83437	8.68212	8.53543	8.54047
Eif4a2	9.50727	9.55312	9.49342	9.78376	9.87203	9.63819
Eif4g1	9.26348	9.2578	9.26911	9.4581	9.43202	9.482
Elane	7.87186	7.50938	7.62746	7.31701	7.08762	6.88784
Elf3	7.21355	7.20124	6.68654	8.23499	8.61649	7.79354
Elk4	7.41601	7.54281	7.47521	7.89357	7.81484	7.66319
Ell2	8.04332	8.04045	8.09741	8.43798	8.42998	8.19039
Elmod1	8.41947	8.46052	8.53569	8.24562	8.18044	8.11585
Elovl6	8.60947	8.39694	8.68625	8.79029	8.93882	8.98062
Emb	9.63237	9.6298	9.31777	10.1517	9.83744	9.9108
Emp1	8.00967	7.96593	7.6048	8.50919	8.75608	8.78168
Eng	7.15962	7.19881	7.19332	7.46577	7.49559	7.28872
Eno1b	10.5253	10.6637	10.6514	10.8652	10.8198	10.7799
Entpd3	7.87781	7.68907	7.52402	8.41754	8.00395	8.60454
Eomes	6.22623	6.2809	6.33363	5.46698	5.98846	5.661
Epb41	7.60769	7.66151	7.64601	8.1495	7.99917	7.99917
Epcam	9.01507	8.79981	8.70154	9.47403	9.20188	9.20188
Epha5	7.59129	7.68128	7.83205	8.18324	8.20897	8.15033
Epha7	6.94901	7.00254	7.91222	8.06347	8.12194	8.10283
Ephb1	5.50957	5.61132	5.64055	5.11	5.46902	5.07751
Ephx1	9.62002	9.80679	9.60328	9.30814	9.14307	9.01147
Ephx4	7.55784	7.31648	7.39269	6.89624	7.08731	7.08731
Epyc	4.97253	4.85445	4.53478	4.35155	4.5468	4.21014
Ero1l	8.30039	8.10903	8.25821	8.56342	8.67192	8.63406
Esam	6.34142	6.11494	6.19227	6.52518	6.40808	6.63675
Esco1	6.85171	6.58973	6.61799	6.95294	6.93135	6.93135
Esyt1	7.35087	7.30183	7.22696	7.84271	7.57325	7.60632
Etf1	7.45037	7.34007	7.3096	8.0177	7.78298	7.64049
Etv1	7.46948	7.26552	7.23455	7.95704	7.71081	7.63918
Etv5	6.56248	6.6587	7.27411	7.45138	7.41543	7.29608
Etv6	7.2145	7.31764	7.23477	7.94371	7.94445	7.64548
F12	5.91121	6.01496	5.91353	5.38519	5.51826	5.55561
F2	6.10808	6.02982	5.94486	5.3398	5.58726	5.57331
F2rl1	6.94415	7.10835	6.96998	7.98135	7.80316	7.68497
F830001A07Rik	6.96476	6.79664	6.86721	6.59168	6.63205	6.18676
F9	3.51482	3.77546	3.44773	2.96932	3.14409	2.97888
Fabp1	4.22212	5.09257	3.66059	2.92665	2.93203	3.05689
Fabp5	5.79595	5.36477	5.24998	6.48563	5.87081	6.96415
Fads6	7.45339	7.41575	7.47078	7.03974	7.14112	7.19114
Fam101b	7.12972	7.35595	7.31593	7.65257	7.60409	7.64724
Fam110c	6.04543	5.85159	5.94238	6.49315	6.35832	6.51201
Fam118a	7.4771	7.47479	7.67233	7.25295	7.25295	7.36734
Fam129a	8.00072	7.91957	8.04086	8.42845	8.3916	8.33165
Fam132a	7.86467	7.8385	7.98145	7.60742	7.55631	7.39623
Fam134b	8.01347	8.29071	8.26812	8.58026	8.63018	8.36901
Fam13a	8.61307	8.61702	8.86127	8.28776	8.51994	8.39538
Fam178a	6.86967	6.97875	7.04666	7.39848	7.40321	7.52235
Fam195b	7.681	7.51586	7.3796	7.81238	7.79013	7.81594
Fam213a	11.4261	11.366	11.341	11.0973	11.1189	11.1082
Fam220a	6.21245	6.1936	6.33254	6.52157	6.36698	6.58726
Fam221a	8.06265	8.02199	7.92033	7.58498	7.61592	7.61338
Fam46a	5.88036	5.93661	5.91947	6.30797	6.09303	6.08047
Fam50a	6.45142	6.46302	6.55123	6.76881	6.66244	6.7052
Fam63b	8.34328	8.6652	8.64526	9.32048	9.09188	8.80447
Farp1	8.05182	7.9385	8.16028	8.39365	8.254	8.24297
Fbp1	8.16067	8.17144	7.75909	8.76359	8.39098	8.5672
Fbxl2	7.88032	7.91081	7.9711	7.61962	7.72706	7.69494
Fbxl3	8.19594	8.04685	8.1695	7.69385	7.60475	7.6331
Fbxl7	6.3092	6.3828	6.12865	5.92606	6.08719	5.64576
Fbxo16	7.50912	7.46202	7.4673	6.95758	7.00483	6.97049
Fbxo28	6.80943	6.67104	7.13124	7.37033	7.21425	7.30097
Fbxo30	6.32099	6.34889	6.46252	6.7685	6.65263	6.49867
Fbxo31	8.75007	8.52492	8.47131	8.31803	8.23166	7.9741
Fbxo36	9.84989	9.34647	9.36117	9.14442	9.0869	8.82653
Fbxw22	3.66361	3.82107	3.8312	3.42883	3.50384	3.62793
Fbxw5	9.10034	9.05011	9.05823	8.86982	8.82793	8.80058
Fcnb	6.05962	6.06976	5.92127	5.47848	5.61741	5.72065
Fem1a	4.90969	5.17431	5.01065	4.67448	4.87346	4.5562
Fer1l6	5.8585	6.21845	5.25439	7.30386	6.48991	6.77397
Fetub	10.9663	10.8395	10.8323	11.5647	11.0127	11.5949
Fga	5.30775	4.95252	4.88943	4.51431	4.52546	4.39119
Fgb	5.88459	5.80651	5.1634	4.7176	5.04104	5.02311
Fgf20	7.14699	7.67083	7.19273	6.64086	6.72514	6.39442
Fgg	4.99971	4.57038	4.45586	3.5553	3.59404	3.54442
Fgl1	5.29472	4.97877	4.87918	3.79571	4.45742	4.35358
Fgl2	5.42248	5.14548	5.33622	6.19005	5.6877	6.12108
Fgr	5.70415	5.9139	5.76863	6.22513	5.96637	6.27864
Fhl3	6.20804	6.16139	6.17849	6.48063	6.4875	6.51671
Fjx1	5.96345	5.76623	5.65021	6.09205	6.24917	6.09615
Fkbp3	6.80022	6.7148	6.80022	6.6737	6.44642	6.46722
Fkbp5	6.04195	5.84392	6.09382	6.68513	6.72402	6.49132
Flcn	6.93665	7.17976	7.0392	7.33453	7.4298	7.35029
Fmo1	10.1227	9.89634	9.74006	9.20088	9.6313	9.08095
Fnbp1l	7.5326	7.50155	7.3459	7.82644	7.7949	7.5904
Fndc10	7.54435	7.56397	7.7143	7.35903	7.18078	7.22187
Fndc3b	8.10478	8.1925	8.18944	8.61379	8.55547	8.52575
Fnip1	7.89048	7.85916	7.97813	8.35438	8.2334	8.14825
Fnip2	6.32199	6.35895	6.37437	6.73182	6.70835	6.6757
Fos	5.3141	5.14606	5.52428	5.82021	6.26268	5.68216
Fosl2	6.86953	7.10996	6.72487	7.45215	7.90666	7.48124
Fpr-rs4	3.27891	3.37969	3.26887	2.80426	3.10163	2.94412
Frmpd3	3.88277	3.77546	3.81081	3.58745	3.55669	3.63426
Frzb	5.02567	5.09949	4.74477	5.61637	5.33701	6.27405
Fth1	11.9084	11.7921	11.5764	12.1126	12.0104	12.0701
Furin	8.87934	8.89001	9.16639	9.38875	9.305	9.66838
Fus	8.09925	8.19073	8.1666	8.40601	8.5409	8.40601
Fxr1	8.22095	8.27171	8.23569	8.42808	8.41993	8.42808
Fxyd1	8.04871	7.93465	7.84097	7.61643	7.74018	7.75494
G630025P09Rik	6.60048	6.77017	6.76701	6.5213	6.45584	6.37805
Gab1	8.28183	8.13155	8.11705	8.63101	8.80252	8.46203
Gabarapl2	4.97834	5.12922	5.18623	5.69349	5.62879	5.51382
Gadd45b	6.97059	6.72885	6.20376	7.49114	8.06014	7.53701
Gadl1	8.92502	9.1133	9.31417	8.44664	8.53636	8.63545
Gal3st4	3.58493	3.97357	3.62516	3.13178	3.50157	3.26959
Galc	6.13848	6.07342	5.96491	6.75469	6.37149	6.55609
Galnt7	7.76102	7.75286	7.63682	8.07508	7.90703	8.18766
Gan	6.64711	6.46955	6.64711	6.83692	6.92766	6.74036
Gap43	7.20661	7.21402	7.14522	7.8697	7.69167	7.53618
Gar1	7.71613	7.65223	7.58012	7.79841	7.91923	7.91845
Gas2l3	5.63377	5.57227	5.52523	5.96164	5.84457	6.22397
Gas5	5.53991	5.41382	5.1502	5.72114	5.96458	5.8384
Gata2	7.19195	7.03172	7.1419	6.77521	6.99305	6.81734
Gc	6.09956	5.3589	5.54704	4.23609	4.64004	4.24971
Gcat	6.25391	6.35123	6.43382	6.00258	6.2248	5.98697
Gcgr	5.767	5.63508	5.47649	5.13556	5.38214	5.29391
Gclm	9.17907	9.08039	9.11013	9.92307	9.55545	9.55545
Gcnt7	7.43072	7.72054	7.76247	7.10638	7.12427	7.0897
Gda	7.00315	6.83189	6.48044	7.32057	7.18132	7.13831
Gdap10	6.17168	5.83941	6.45396	7.36481	6.72834	6.6013
Gdpd2	6.60048	6.55293	6.4125	6.02151	6.29165	6.15521
Gemin8	6.17352	6.00854	6.27308	5.93041	5.88991	5.76186
Gfod2	6.63306	6.49081	6.65953	6.79133	6.92255	6.92389
Gfpt1	8.2622	8.08151	8.2542	8.81875	8.43783	8.77389
Ggact	7.84206	7.97839	7.92518	8.21321	8.05043	8.14963
Ggnbp2	8.27294	8.2613	8.22171	8.4914	8.43138	8.39609
Ggnbp2os	7.01994	7.04303	6.9073	6.82241	6.71964	6.72538
Ginm1	6.96875	6.86345	6.80004	7.32181	7.04371	7.11409
Gjb1	6.06802	5.81212	6.13497	5.71155	5.60966	5.60351
Gk	7.03767	6.70376	6.57423	7.42567	8.03705	7.43574
Glg1	8.3732	8.37795	8.38461	8.72113	8.60107	8.61184
Glod5	4.13488	3.97481	4.27512	3.72884	3.92862	3.70062
Glp2r	5.08389	4.93517	5.17446	4.76451	4.85314	4.85314
Gls	7.87329	7.94437	7.84859	8.3765	8.30212	8.17281
Gls2	5.39838	5.17042	5.20666	4.86728	5.01255	4.92285
Gltscr1l	6.80604	6.71369	6.93325	7.05077	7.06543	7.05077
Glul	9.4418	9.49134	9.50926	9.80041	10.0459	9.94894
Glyat	3.34764	3.37254	3.02773	2.82165	2.889	2.93994
Gm10081	2.63153	2.75518	2.85639	2.96282	2.94152	3.01868
Gm10099	5.5177	5.57395	5.66193	5.88493	5.94129	5.78145
Gm10319	4.91487	4.90173	4.81	4.50525	4.40279	4.50525
Gm10372	5.48448	5.60381	5.39977	5.25826	4.93544	5.23716
Gm10501	4.86265	4.84012	4.74218	4.45347	4.63241	4.63241
Gm10522	4.63316	4.66918	4.59987	4.84628	5.06648	4.95203
Gm10523	4.34537	4.54272	4.59426	3.97942	4.08587	4.17213
Gm10560	6.59206	6.28183	6.15657	6.00121	5.92581	5.9255
Gm10638	7.05675	6.99136	6.87784	6.72072	6.72072	6.80142
Gm10639	7.71305	7.51107	7.47444	7.19373	7.38466	7.07903
Gm10651	6.51993	6.67377	6.63579	6.89889	6.98512	6.93555
Gm10661	5.3849	5.3279	5.36979	5.18338	5.21876	5.14193
Gm10673	5.35937	5.35078	5.43876	5.86278	5.65395	5.74903
Gm10785	6.52438	6.6025	6.7286	6.99008	6.81323	7.02658
Gm11478	9.54216	9.42562	9.43437	9.13627	9.1776	8.92761
Gm12359	4.93346	5.08503	5.34343	5.51637	5.75762	5.47143
Gm12474	7.24063	6.94423	7.09186	6.79522	6.75806	6.50172
Gm12866	5.63741	5.67398	5.52764	5.33106	5.31363	5.24212
Gm12942	7.53628	7.51348	7.29	7.17699	7.07205	7.11545
Gm13033	5.23369	5.31106	5.26229	5.55317	5.46199	5.64324
Gm13034	7.78231	7.78706	7.74679	8.14806	8.00751	7.95101
Gm13288	5.57781	5.73175	5.67963	5.31311	5.43775	5.37077
Gm13363	9.18323	9.23576	9.49851	10.2065	9.98929	9.70196
Gm13372	6.33242	6.05812	6.26787	5.99627	5.9133	5.96529
Gm13769	7.17648	7.32679	7.08723	6.16356	6.6904	6.578
Gm14207	4.425	4.64288	4.80787	4.32716	4.32716	4.28556
Gm14475	5.80379	6.09477	6.15783	5.71235	5.72081	5.72081
Gm15097	3.98095	3.78516	4.00252	3.42975	3.74629	3.58079
Gm15348	6.85961	6.71757	6.96791	6.50295	6.65508	6.5845
Gm15446	6.04932	6.04932	6.01858	5.88991	5.70378	5.69303
Gm1587	5.12702	5.29101	5.17394	4.65595	4.82752	5.06974
Gm16487	5.26936	4.93038	5.08589	4.64305	4.60318	4.50439
Gm16503	5.99833	5.68422	5.94486	5.48323	5.31412	5.60889
Gm1968	4.88071	4.89095	4.92926	4.70027	4.70027	4.65787
Gm2011	7.31476	7.58507	7.4214	7.11083	7.15176	7.06148
Gm20831	4.19184	4.0881	4.29888	4.79404	5.20074	6.55037
Gm20871	3.40606	3.73443	3.33964	3.98805	4.85783	4.98679
Gm20917	3.01719	3.49013	3.3975	3.72261	4.55959	5.62601
Gm21637	4.79178	4.797	5.03905	4.4396	4.39235	4.72071
Gm32061	4.12723	4.05369	4.16331	3.63385	3.79314	3.79314
Gm35586	4.44005	4.64603	4.33562	4.1082	4.06947	3.90592
Gm382	4.07479	4.15645	4.1068	3.6081	3.778	3.59406
Gm4070	3.62234	3.50244	3.37462	3.71333	3.71333	3.81679
Gm4297	5.79967	6.20172	7.24724	4.69904	5.56065	5.42933
Gm44502	5.41251	5.5265	5.58895	5.81084	5.79721	5.64008
Gm4461	8.87416	9.16237	8.94554	8.39647	8.50344	7.34293
Gm4787	6.08469	6.04498	6.13144	5.6599	5.67621	5.6331
Gm4981	5.5789	5.46397	5.48196	5.19329	4.98244	5.23953
Gm5424	7.68497	7.36737	7.42589	7.10657	7.03318	7.16341
Gm5771	5.66846	5.64128	5.82937	5.16052	5.56322	5.22789
Gm5779	10.2828	10.2018	10.1824	10.0779	9.92377	9.98206
Gm5801	6.3452	6.44369	6.6112	6.78483	6.83153	6.63294
Gm5919	4.79481	4.73395	5.09562	4.49524	4.49169	4.64318
Gm5941	4.21479	4.13176	4.00114	3.6977	3.76302	3.84173
Gm6471	5.52495	5.79002	5.36263	4.97872	5.20897	5.0265
Gm6793	8.51407	8.43303	8.36961	9.23549	8.97731	9.14501
Gm7120	7.87685	7.53682	8.07685	8.43998	8.29563	8.41398
Gm8096	5.66245	5.54804	5.63864	5.31434	5.35134	5.24439
Gm833	5.00389	5.11222	5.09344	4.89468	4.77543	4.91059
Gm9222	4.98033	4.87539	4.85402	5.12986	5.07217	5.2273
Gm9776	7.14093	6.6994	7.11059	6.27308	6.48396	6.48396
Gm9855	7.1914	6.9437	7.14626	7.33592	7.5271	7.30144
Gm9947	4.28898	4.39531	4.37836	4.11828	4.01903	4.12705
Gm9955	7.05773	7.01442	7.00328	6.83534	6.88535	6.72548
Gmppb	5.45608	5.51132	5.55201	5.98702	5.72231	5.9064
Gnb5	7.42068	7.36648	7.39626	7.09741	7.12686	7.13515
Gng3	4.89151	5.52577	5.69401	6.08391	6.18575	6.25752
Gng8	6.3201	6.09387	6.40734	6.95688	6.96868	7.00115
Gnl3	6.55278	6.46989	6.29874	6.93565	7.05647	6.8715
Gnpnat1	6.35148	6.50636	6.41767	6.75149	6.64223	6.6816
Golim4	6.06375	5.86476	5.87642	6.17673	6.16702	6.19141
Got1	9.82506	10.0123	10.1155	9.70545	9.7444	9.60971
Gpatch8	6.88843	7.05418	6.7567	7.38757	7.38951	7.22157
Gpc4	7.27734	7.27815	7.09437	7.46645	7.47035	7.4235
Gpcpd1	8.37099	8.40856	8.65381	9.04988	9.01951	8.81851
Gpnmb	5.91917	5.78542	5.55341	6.09238	6.08032	6.22912
Gpr146	5.82015	5.88814	5.53003	6.05173	6.22655	6.27876
Gpr165	4.28486	4.18178	4.28446	4.05159	3.8571	4.05159
Gpr183	5.70975	5.34203	5.0175	5.91094	5.91477	5.79754
Gpr45	4.84599	4.81554	4.82088	4.54392	4.65367	4.65367
Gprin3	6.80259	6.59334	6.71788	6.49736	6.41153	6.32097
Gpx8	7.74564	7.86394	7.54549	7.48804	7.35846	7.32005
Gramd1a	6.53716	6.8796	6.8144	7.04671	7.39806	7.07379
Gramd1c	8.11428	8.38751	8.34305	7.60818	7.98475	7.95879
Gramd3	7.87112	7.93898	7.51544	8.31733	8.51371	8.18008
Grpel1	7.93682	7.81695	7.81443	7.65466	7.59846	7.62246
Grpel2	7.72072	7.53872	7.62962	8.15258	8.04151	7.97871
Gsap	6.82915	6.74589	6.44507	7.06232	7.40084	6.92375
Gspt1	8.6496	8.50246	8.58619	8.89819	8.7814	8.89563
Gstm1	11.0933	11.2124	11.2324	10.7192	10.9861	10.5329
Gstm2	10.2983	10.1463	10.096	9.80454	9.71326	9.66154
Gstm4	8.25934	7.98919	7.87815	7.66162	7.81205	7.45215
Gstm7	8.13175	7.93515	8.12429	7.56501	7.62874	7.597
Gtf2a2	6.57328	6.69215	6.7599	7.06094	6.96307	6.88404
Gtf2h1	7.16156	7.27135	7.20758	7.48107	7.3828	7.48368
Gtf3c5	5.82222	5.935	5.90098	6.16598	6.13958	6.10041
Gtpbp4	7.30915	7.07807	7.25986	7.59633	7.54046	7.39772
Gucy1b2	4.45746	4.26082	4.37756	4.12728	4.15979	4.15979
Guk1	6.99327	7.07547	6.98895	6.85775	6.605	6.78235
Gulo	5.69024	5.25143	5.08871	4.59788	4.64531	4.42006
H2-M10.3	5.46181	6.01884	7.12802	8.4605	8.39892	8.63442
H2-M10.6	3.133	3.85666	3.56059	4.42134	4.34874	4.37915
Haghl	7.14989	7.20593	7.06995	6.93119	6.92974	6.93119
Hao1	3.94267	3.86472	3.93738	3.73041	3.77546	3.6656
Hbs1l	8.1374	8.0285	8.0772	8.32769	8.28885	8.28718
Hcar1	5.22932	5.26936	5.44863	4.85977	4.79012	4.87813
Hcar2	5.43061	5.11304	5.01512	6.03511	6.57584	6.07088
Hdc	6.913	6.67668	6.37958	7.11567	7.62831	7.09769
Hddc3	7.76462	7.70637	7.71001	7.21166	7.33033	7.36825
Hdgf	8.11726	8.09853	8.06795	8.31692	8.37461	8.21354
Heca	6.22651	6.09606	6.22073	6.38855	6.56822	6.35223
Herpud1	9.63468	9.61288	9.46107	9.88134	9.78922	9.8638
Hgd	5.36633	5.32463	4.97736	4.63188	4.95114	4.76244
Hif1a	9.41495	9.43418	9.01619	9.96508	9.74695	9.64241
Hist1h2al	11.1356	10.9775	10.9517	10.8005	10.6482	10.7628
Hist1h4f	7.83785	8.09672	8.042	8.29197	8.19685	8.28464
Hivep1	8.69922	8.7725	8.97628	9.22639	9.2004	9.05876
Hivep2	7.52959	7.3848	7.61851	8.06562	8.0874	7.91567
Hk2	6.57159	6.33917	6.4811	6.96326	7.47328	7.19722
Hlcs	6.98027	6.83033	6.82655	6.63473	6.61148	6.69314
Hmcn1	7.91518	7.94976	7.95585	7.75687	7.77467	7.68887
Hmgb1-rs17	9.23165	9.22651	9.22891	9.47666	9.46266	9.35567
Hmgcs2	8.06237	7.70123	7.84988	7.03426	7.06874	7.4043
Hn1	8.19979	8.12107	8.14518	8.49634	8.43627	8.30172
Hn1l	8.21552	8.25474	8.30239	8.53372	8.48814	8.56744
Hnf4a	6.08549	6.03244	5.87	5.54552	5.65672	5.53414
Hnrnpa0	6.47218	6.43131	6.51838	6.61717	6.71186	6.72099
Hnrnpa2b1	8.98947	8.96743	8.9431	9.36108	9.38471	9.30358
Hnrnph3	8.69356	8.64403	8.70168	8.80541	8.92495	8.97165
Hnrnpul2	8.51728	8.68366	8.58306	8.84075	8.89092	8.81851
Hoga1	5.7538	6.09918	5.94757	5.54788	5.41907	5.54788
Hormad1	6.08211	5.87876	6.35173	5.67625	5.73208	5.63699
Hoxd10	5.43166	5.51691	5.41908	5.27344	5.0125	5.0779
Hpd	5.27334	5.0431	5.06646	4.62304	4.59985	4.57585
Hpx	7.13001	6.78722	6.32965	4.58371	5.02758	4.98154
Hrasls	6.51891	6.14074	6.26855	5.90541	5.93494	5.85771
Hrg	4.04439	3.92912	4.29246	3.51183	3.61566	3.61476
Hs3st1	6.56366	6.35554	6.37209	7.31888	7.07524	6.93663
Hs6st2	4.51703	4.61135	4.28971	4.90952	4.84106	4.70605
Hsf3	3.00519	2.85605	2.88555	2.5915	2.5915	2.5915
Hsp90b1	9.7246	9.51916	9.61675	10.1614	9.91555	10.0162
Hspa13	6.76607	7.03346	6.99288	7.64931	7.14938	7.52028
Hspa4l	7.85598	7.75951	7.79473	8.20717	8.05901	7.97983
Hspa5	10.3985	10.2025	10.2434	10.8357	10.5754	10.793
Hspa8	9.89476	10.0654	10.2392	10.5834	10.4428	10.2491
Htr2c	4.04022	4.03594	3.97927	3.80052	3.86203	3.86811
Hunk	6.3769	6.55618	6.51005	6.71877	7.01186	6.9274
I830127L07Rik	4.05687	4.37044	4.19097	3.60425	3.71662	4.05687
Ict1	7.84124	7.68958	7.68649	7.49945	7.40207	7.59307
Id2	9.57143	9.43863	9.08404	10.086	9.78519	9.7748
Idi1	6.86151	6.56583	6.92974	7.55031	7.29516	7.00564
Ier3	5.98363	5.94931	5.83016	6.8784	7.67964	6.85522
Ifi27	8.72093	8.66149	8.68952	8.4371	8.48809	8.44985
Ifi27l2a	7.86489	7.39225	7.59211	6.25201	6.77655	6.43055
Ifitm2	10.1415	9.74545	9.60559	10.4861	10.1996	10.287
Ifna2	5.82085	5.33348	5.08011	4.6584	4.7712	4.94318
Ifngr2	8.70079	8.65716	8.37073	9.23592	9.40775	9.26051
Ifrd1	7.05945	7.06351	7.09966	7.69613	7.82088	7.40836
Igfbp1	5.36849	5.00629	5.02452	4.63223	4.37893	4.55497
Igfbp3	7.79019	7.42176	6.79362	8.6295	8.18327	7.97357
Igfbp7	10.3018	10.303	10.2648	10.7948	10.5921	11.0633
Igha	5.94373	5.78958	5.48486	7.03824	5.92638	6.99446
Ighg	7.39287	6.47896	6.79869	8.27398	7.61296	7.49452
Ighg3	5.8715	5.52655	5.50905	7.61999	6.66441	7.41882
Ighv1-53	5.23273	4.29596	4.01287	5.79521	5.61048	5.51138
Ighv1-72	4.16146	4.37761	4.12685	5.03691	4.49908	4.57314
Igkv4-59	6.60188	6.4669	6.81243	8.49966	8.07365	6.92851
Igkv5-43	3.14787	2.81216	3.27923	4.67398	3.84223	3.79449
Igkv8-30	4.28301	3.75094	3.87413	4.9251	5.09113	5.2273
Igkv9-120	5.18401	3.26589	3.2115	7.56566	5.91794	5.72471
Igll1	6.14549	6.02737	6.36448	5.95459	5.72115	5.84628
Ikzf5	6.33383	6.24347	6.42781	6.75337	6.75493	6.52309
Il12a	5.47239	5.38311	5.26218	5.06937	5.16172	5.06859
Il13ra1	8.35904	8.26113	7.93621	8.7671	8.53849	8.48641
Il15ra	6.7464	6.77027	6.79339	6.88404	7.32077	7.12995
Il1a	4.11867	4.01126	3.58039	4.90386	5.38335	5.48364
Il1b	6.08712	5.59477	5.29757	7.67578	8.33178	7.54784
Il1r2	5.06465	5.45596	4.65768	5.61045	5.83911	5.94468
Il1rl1	4.71397	4.80854	4.7678	5.5482	5.05768	6.27337
Il1rn	5.78538	5.63269	5.50637	6.20938	6.10776	6.4088
Il33	8.7311	8.91815	8.80141	7.95552	8.38436	7.54743
Il4ra	6.93336	6.89365	6.66029	7.62613	7.29994	8.06453
Ina	6.14199	5.83319	5.99075	6.51137	6.30202	6.39781
Inpp4a	7.74738	7.76968	7.99867	8.09571	8.26372	8.12325
Insm1	6.89512	7.23482	7.16394	7.91302	7.70243	7.68997
Ipo13	9.43403	9.34831	9.61786	9.06488	9.19346	9.19346
Ippk	6.15888	5.89773	5.93321	6.21816	6.24007	6.30287
Iqgap1	8.97028	8.82268	8.86456	9.15021	9.1027	9.04658
Irak3	6.82466	6.71609	6.58396	7.00504	7.37042	7.10623
Ireb2	7.84242	7.67455	7.74872	8.10213	7.9923	7.96957
Irf2bpl	7.13057	7.24944	7.28713	7.46835	7.59715	7.62525
Irf9	7.5873	7.4616	7.37749	7.05924	7.18616	7.23779
Irgm1	6.73383	6.16807	6.13985	6.82243	6.82243	6.88619
Iscu	9.22129	9.23796	9.19872	8.97433	9.06659	8.99375
Itfg1	8.80235	8.75725	8.62666	9.00839	8.97135	8.89213
Itga6	8.0661	7.97425	7.89701	8.40585	8.19749	8.38276
Itgav	7.5082	7.59838	7.18908	7.76234	7.87003	7.76234
Itih1	5.2273	4.75901	4.73041	4.39615	4.47558	4.39998
Itih3	6.76899	6.41163	6.01871	5.21456	5.38968	5.33054
Itih4	5.69871	5.78285	5.80182	5.39962	5.37247	5.64853
Itpkb	7.63777	7.72036	8.0181	8.37232	8.30595	8.10685
Ivl	5.3776	5.31423	4.88141	5.88165	5.69118	5.5338
Jak2	7.60932	7.47277	7.35842	7.88752	8.04029	7.90026
Jam2	8.24928	7.8263	8.1705	8.65785	8.30381	8.72375
Jchain	6.86521	5.92812	5.12687	8.36695	7.33828	7.50181
Jun	8.03609	7.84025	7.88019	8.35387	8.44906	8.31853
Junb	5.79291	6.12695	6.03568	6.37896	6.60231	6.6881
Jund	7.29645	7.43701	7.5377	7.80767	7.9402	7.70594
K230010J24Rik	6.79283	6.76631	6.6993	6.52958	6.59158	6.47309
Katna1	7.05867	7.38587	7.25219	7.57339	7.59374	7.62939
Kbtbd11	6.31452	6.39905	6.34474	5.93724	6.14982	6.14982
Kcnc2	4.45609	4.50863	4.32974	4.0177	4.02838	4.15299
Kcng4	5.24836	5.29052	5.37252	5.07908	4.93174	5.10914
Kcnj15	9.33801	9.39613	9.27395	9.96969	9.76139	10.147
Kcnj2	7.60982	7.41446	7.69352	8.00892	7.81984	8.01345
Kcnj5	7.4017	7.65873	7.27309	7.05139	6.61245	6.01991
Kcnk1	8.26054	8.25657	8.40431	8.82678	8.58079	8.76441
Kcnk5	6.32199	6.35912	6.41743	7.31074	7.28705	6.96255
Kcnk6	7.06022	7.29571	7.33469	7.80047	7.42955	7.55683
Kctd12	7.5322	7.5131	7.29016	7.68574	7.74714	7.72733
Kctd2	6.9195	7.03253	6.95263	7.34668	7.24513	7.24183
Kdm3a	7.74765	7.81021	7.67666	7.97171	7.92	7.93335
Kdm5c	8.32926	8.3457	8.31688	8.10092	8.22742	8.0603
Kdm5d	4.91602	4.66748	4.81048	7.08925	6.9805	7.09335
Kdm6a	8.15825	8.37161	8.38567	7.99057	7.67814	7.77441
Kdm7a	8.93979	8.84275	8.76804	9.21856	9.11501	9.07742
Keg1	4.91574	4.66226	4.87343	3.80011	4.09732	4.007
Kif5c	6.13848	6.53274	6.19628	6.60967	6.69691	6.66058
Kin	4.80526	5.11495	5.16218	5.52651	5.40775	5.39418
Kir3dl1	4.13638	3.96508	4.12792	3.77595	3.72753	3.88765
Kit	6.23635	6.16187	6.08991	6.88626	6.50703	6.45017
Klc1	8.42942	8.44253	8.59911	8.77784	8.76435	8.76953
Klf10	6.29596	5.8823	5.87857	6.95245	6.83153	6.91848
Klf4	6.83924	6.40608	6.60744	6.8962	6.98484	7.01447
Klf5	8.46027	8.19805	7.71538	9.05308	8.84069	8.64487
Klf6	7.28511	7.14244	6.9897	7.74506	7.86414	7.71939
Klf9	7.37724	7.61765	7.43216	7.96793	7.79227	7.75958
Klhl21	7.17586	7.30191	7.28613	7.5293	7.50635	7.42192
Klhl24	8.90485	9.00601	8.75293	9.35062	9.25789	9.36598
Klhl28	8.05942	8.2555	8.41374	8.66025	8.69446	8.60372
Kpna4	6.62733	6.77659	6.50681	7.0517	6.94006	6.97778
Kpna7	4.31999	4.35434	4.31061	4.46952	4.54453	4.52573
Krt18	10.2521	10.2936	10.006	10.7469	10.6475	10.6094
Krt31	5.30301	5.15565	4.97736	4.78121	4.68511	4.84792
Krt36	5.3449	5.4898	5.46277	5.12223	5.20885	5.11596
Krt73	4.76631	4.80888	4.61677	4.39824	4.31282	4.4344
Krt8	10.767	10.8326	10.5428	11.0099	11.0581	10.9205
Krt90	6.2145	6.00994	6.05739	5.83383	5.89558	5.8651
Krtap1-4	5.68854	5.69408	5.64246	5.50357	5.03366	5.28548
Krtap31-2	4.41124	4.35399	4.28209	4.72867	4.67448	4.47825
Krtap4-2	4.67317	4.76417	4.83346	4.31797	4.39347	4.61342
Ksr2	7.41365	7.48639	8.5153	8.83912	8.83328	8.56429
Kxd1	8.39035	8.36233	8.07562	7.85246	7.85383	7.71727
L3mbtl4	4.96735	4.79	4.97671	4.6756	4.50617	4.6756
Lacc1	6.27264	6.31213	6.39049	6.87601	6.76698	6.58835
Lage3	8.05599	8.1463	7.77234	7.62033	7.54568	7.45932
Lama4	6.83179	6.76343	6.75424	6.97073	7.33448	7.0353
Lap3	8.74758	8.48433	8.4663	9.06724	9.03871	9.06849
Larp4b	9.02852	8.87639	8.96449	9.3169	9.24672	9.17247
Lca5l	5.71006	5.83946	5.57117	5.3064	5.31547	5.2757
Lcat	6.06983	6.03003	6.07439	5.78851	5.78567	5.71912
Lcn12	6.32089	6.14581	6.27493	6.05886	6.05317	5.92063
Ldb3	6.69989	6.72444	6.62254	6.46008	6.39494	6.49472
Ldha	10.1013	10.0965	9.59114	10.5952	10.5601	10.5049
Ldlr	7.60842	7.51994	7.64934	8.03084	7.99587	7.73595
Ldlrad3	9.44534	9.65208	9.57319	9.29244	9.25842	9.25531
Lexm	3.72364	3.61393	3.80912	3.48006	3.47896	3.5236
Lgals12	7.68579	7.34434	7.61534	7.35562	7.13016	7.05845
Lilr4b	6.36871	6.07585	5.70996	7.36382	7.69112	7.52209
Lilra6	5.00758	4.99554	4.72792	5.22588	5.29256	5.24072
Lilrb4a	6.38664	5.92163	5.46873	6.96022	7.32758	7.29987
Lipc	5.7349	5.75356	5.46066	5.21226	5.23495	5.21681
Lipe	6.99368	6.82202	6.72777	7.10723	7.19001	7.09618
Lipg	5.3378	5.54672	5.56126	5.84391	6.37423	5.98298
Litaf	7.76602	7.81117	7.68368	8.54757	8.55175	8.93014
Lmbrd2	7.65529	7.39892	7.59666	8.05915	7.78402	7.93192
Lmna	6.86306	6.94314	6.79525	7.04396	7.14794	7.05592
LOC101055758	7.74074	7.56775	7.03925	6.86904	7.0232	6.65773
LOC102637269	8.04171	8.15058	8.12275	8.50363	8.40616	8.26915
Lonp2	8.50591	8.35689	8.39231	8.2273	8.19913	8.17998
Lox	6.63749	6.97169	6.45861	7.02224	7.08632	7.31793
Lpar3	6.557	6.31745	6.557	7.04688	6.74642	6.82937
Lpgat1	9.24187	9.22805	9.35202	9.75175	9.46791	9.63965
Lpin1	7.83968	7.88413	8.00851	8.30844	8.35114	8.37875
Lrfn1	6.56568	6.66204	6.39793	6.17203	6.16106	6.32813
Lrg1	5.96866	5.89528	5.67947	6.1812	6.37824	6.24945
Lrguk	8.24681	8.22796	8.31316	8.06406	8.07633	8.04712
Lrig1	7.81531	7.87449	7.99064	8.24272	8.33646	8.2537
Lrp8	7.38309	7.43998	7.7127	7.96837	8.03573	8.00127
Lrrc18	5.91867	5.87801	5.80824	5.54819	5.60853	5.57063
Lrrc49	8.20165	8.11565	8.3222	7.93089	8.04667	7.85264
Lrrc58	8.07609	8.09672	8.11263	8.78781	8.40752	8.40752
Lrrc6	7.96942	7.97156	7.85508	7.62232	7.58363	7.36658
Lrrc61	8.07916	8.30251	8.42466	7.84489	7.92674	7.85574
Lrrc8c	7.80602	7.84551	7.79371	7.94186	8.15371	8.06239
Lrriq1	8.77234	8.77288	8.79372	8.47604	8.52035	8.46668
Lrriq4	4.93719	4.87709	5.0188	4.54328	4.58271	4.66348
Lsr	7.14465	7.14994	7.37596	7.58286	7.55542	7.43957
Lss	7.56399	7.37893	7.51404	7.88096	7.74955	7.81246
Ltbr	6.81335	6.73946	6.59935	6.98418	7.0445	6.92591
Ltn1	5.92126	5.73548	6.03673	6.3909	6.11555	6.22218
Luc7l3	8.67597	8.59164	8.61529	8.84952	8.81678	8.80386
Lurap1l	7.49833	7.10813	7.17906	7.75797	7.52342	7.63681
Luzp1	7.10633	7.04004	7.04547	7.27864	7.24585	7.24285
Ly6g	8.6078	8.68123	7.09402	7.05437	6.49731	6.10363
Lyrm7	5.04631	4.86775	4.89363	4.6254	4.71793	4.69636
Lyve1	5.58742	5.68405	5.34999	5.0648	5.22854	5.3058
Mab21l3	5.24895	5.10921	4.97731	5.75609	6.348	6.35538
Macrod2	9.19605	9.59974	9.31389	9.8656	9.9092	10.0358
Mafb	6.64288	6.70412	6.02184	7.17195	6.9931	7.25222
Maff	5.5949	5.12817	5.18812	5.67715	5.9956	5.86575
Mafk	6.64187	6.70021	6.47976	7.03019	6.91264	6.95681
Magea10	5.51125	5.36021	5.42086	5.04095	5.1717	5.22065
Mal	7.78303	7.61236	7.7135	8.32124	8.18002	8.38755
Man1a	6.94214	6.31001	6.54528	7.48726	6.94214	7.42052
Man2a1	8.1258	7.91666	7.97893	8.88944	8.44599	8.46089
Manf	7.32885	6.98521	7.1146	7.6141	7.38259	7.54771
Maob	9.77877	9.72851	9.75148	9.47792	9.61805	9.46523
Map10	6.53921	6.57049	6.46614	5.9741	6.17222	6.2275
Map1lc3b	9.50762	9.39089	9.45972	9.66477	9.65469	9.59951
Map2k3	7.9013	7.62495	7.54105	8.11552	8.21712	8.10969
Map2k6	6.08061	6.3726	6.17676	5.76976	5.91224	5.7831
Map3k2	6.03523	6.15317	6.16007	6.56694	6.55138	6.25119
Map3k8	6.31275	5.88857	5.72262	6.87651	7.33263	7.29709
Map4	7.71006	7.6716	7.70926	7.92904	7.92483	7.89301
Map4k4	7.66694	7.7299	7.42875	7.88566	7.92948	7.95374
Mapk8	7.94612	8.09915	7.97813	8.50255	8.40828	8.33739
Mapkapk3	7.04621	6.78527	6.84408	7.30945	7.09508	7.36895
Mapre1	7.35626	7.67756	7.31784	8.00094	7.77358	7.77479
Marcks	7.586	7.57642	7.20563	8.0622	7.9042	7.9042
Masp2	6.70747	6.53272	6.68095	6.18772	6.18772	6.18772
Mat2a	9.57337	9.65789	9.47652	9.78691	9.83325	9.87805
Matr3	8.07317	8.014	7.79804	8.45213	8.31893	8.20187
Mcam	7.07834	6.92394	6.9698	7.19962	7.20442	7.19962
Mccc2	7.4436	7.52242	7.54504	7.22119	7.21456	7.14374
Mcl1	8.52645	8.33193	8.24738	9.05619	8.92388	8.84484
Mcmbp	7.71065	7.96111	7.9615	8.215	8.2066	8.13204
Mcoln2	5.41045	5.23354	5.08484	5.73979	5.46483	5.72497
Mcpt1	4.02205	5.08323	3.83279	9.37385	5.98096	9.94652
Mcpt2	4.26081	4.20497	3.73663	8.6622	5.6055	9.28746
Mcpt8	4.31403	4.53092	4.60779	4.20674	4.09186	4.20182
Mctp2	5.51429	5.51924	5.36017	5.6981	5.6981	5.65582
Mdk	7.54322	7.32317	7.38948	7.05738	7.19308	6.92319
Me1	7.35154	7.2898	7.44189	7.56755	7.6185	7.56393
Med14	8.67653	8.59095	8.70432	9.01255	8.90044	8.81472
Med15	7.57687	7.50519	7.57687	7.78704	7.75869	7.81561
Med24	7.70095	7.7616	7.78429	7.55342	7.61801	7.44877
Med29	6.87052	6.67754	6.70656	7.22905	6.9523	7.04443
Megf6	8.97949	8.95534	9.06527	8.75565	8.62139	8.82009
Mettl7b	4.20893	4.25638	4.17016	3.7744	4.0254	3.80121
Mettl9	7.5201	7.30872	7.22138	7.80666	7.65981	7.70873
Mex3a	6.22246	6.24505	6.04861	6.74999	6.48841	6.50802
Mfap3l	8.37312	8.41692	8.31461	8.63425	8.51735	8.65902
Mfsd11	7.42694	7.40273	7.52738	7.72323	7.67577	7.75142
Mfsd4a	10.0236	9.93157	9.47561	10.4712	10.4021	10.0919
Mgat2	6.68488	6.66948	6.50466	7.22992	6.94634	7.07486
Mgat4a	7.89466	7.67951	7.37285	8.75959	8.44618	8.44618
Mgme1	6.13447	6.12235	6.07687	5.82037	5.9586	5.87338
Mgp	7.62139	7.29444	6.80876	7.78795	8.11492	7.75165
Mia3	8.54731	8.44796	8.5243	8.92348	8.75982	8.74172
Micall2	5.6599	5.27312	5.40301	5.83163	6.18071	5.88913
Mid1ip1	7.45516	7.5208	7.63826	7.33002	7.29063	7.17103
Midn	8.2133	8.26695	8.36275	8.87894	8.9906	8.4952
Mir100	4.07364	4.12328	4.22894	3.70649	3.79602	3.599
Mir138-2	6.69748	6.88133	6.85306	6.45546	6.44563	6.40588
Mir141	5.50641	5.49477	5.72195	5.30942	5.15412	5.30942
Mir143	6.78609	6.63436	6.7363	6.3498	6.29575	6.3039
Mir183	4.26917	4.09001	4.29732	3.32145	3.33878	3.73557
Mir204	4.54167	4.60121	4.54119	4.17175	4.35678	4.4176
Mir224	4.45674	4.30343	4.42425	5.11106	4.62766	4.75051
Mir30c-1	4.40662	4.73215	4.59263	4.23138	4.09436	4.34869
Mir331	5.21481	5.21966	5.17289	4.97736	4.90275	4.97736
Mir409	4.19744	4.36999	4.14182	3.77546	3.85119	3.80082
Mir448	5.07653	5.10088	5.27217	4.93301	4.90085	4.84586
Mir676	3.951	3.99071	4.02928	3.74866	3.74866	3.64232
Mir708	6.74771	6.89622	7.00778	6.3323	6.47618	6.64651
Mir99ahg	4.34892	4.2487	3.92399	4.78678	5.20577	4.80844
Mirlet7a-2	4.95404	5.21135	5.01279	4.70878	4.70878	4.70551
Mitd1	6.29015	5.90418	6.01417	6.60578	6.63764	6.40368
Mlf2	9.503	9.48396	9.46609	9.66765	9.62951	9.65097
Mmrn2	5.84375	5.85258	5.83435	6.05065	6.05065	6.05065
Mob1b	7.914	7.79938	7.87494	8.28041	8.06963	8.01439
Mob3b	8.74498	8.80313	8.73438	8.49851	8.52081	8.56303
Morc3	6.86725	6.58899	6.75511	7.08209	7.08106	7.11367
Morn2	8.5916	8.58774	8.55663	8.34105	8.21624	8.07635
Mospd2	6.79058	6.80346	6.61698	7.22845	6.93617	7.06803
Mphosph9	6.26477	6.40225	6.23857	6.49518	6.50608	6.53419
Mpo	7.65763	7.07712	7.01563	6.81196	6.06288	5.87345
Mrgprb1	3.56814	3.61533	3.836	3.36814	3.30094	3.23152
Mrps18b	7.61778	7.61393	7.49642	7.88566	7.79774	7.85555
Mrps21	8.53412	8.15202	8.40112	9.23581	9.17895	8.9747
Mrps28	6.68818	6.69166	6.67176	7.04154	6.94837	6.86557
Ms4a3	5.7958	5.35782	5.31114	4.74198	4.89142	4.73418
Ms4a6d	5.36253	4.79526	4.49268	6.55971	5.38206	6.96429
Mt1	10.9289	10.5293	10.6867	11.0007	11.2126	11.2228
Mt3	7.51933	7.55822	7.63495	7.1744	7.06527	7.46907
Mta2	7.81683	7.92793	7.66098	8.19169	8.03512	8.12451
Mtfmt	7.06852	6.90399	7.06852	7.19565	7.34673	7.25308
Mthfr	6.74144	6.72418	6.69218	6.51483	6.51483	6.50561
Mtmr14	7.71284	7.59354	7.73632	7.50712	7.50429	7.41842
Muc1	8.94252	8.32363	7.47704	9.56948	9.20627	9.33368
Muc19	5.23303	4.77264	5.12772	4.41545	4.63816	4.68067
Mug1	6.73109	6.97018	6.56265	6.10383	5.59851	5.61533
Mxd1	7.77627	7.88023	7.82772	7.97421	8.14389	8.07693
Mxd4	8.58168	8.65693	8.62783	8.4079	8.41793	8.25861
Myd88	7.83857	7.24653	7.39127	8.27452	8.56208	8.37924
Myeov2	7.86053	7.70123	7.7763	8.09374	7.97665	8.0376
Myo18b	5.19709	5.33072	5.17768	5.00217	5.03176	5.00217
Myo1d	8.43549	8.35736	8.14749	8.79235	8.81336	8.58596
Mypop	6.22246	6.50585	6.15459	5.87167	5.96813	5.96813
N4bp1	7.81774	7.66034	7.78547	8.21379	8.21175	8.04493
Naa15	7.00501	6.99233	7.02386	7.36149	7.28338	7.23723
Naa25	6.91125	7.08249	7.1214	7.34835	7.47547	7.28468
Naaa	8.67012	8.59108	8.54121	8.42628	8.24648	8.42628
Nabp1	7.04636	6.95003	6.99404	8.01745	7.79148	7.85168
Nampt	9.316	9.02463	9.27962	10.095	9.73109	9.73109
Nat8	6.9365	6.9599	7.10907	6.64116	6.60075	6.67994
Nav3	6.87514	7.14791	6.88995	6.27313	6.76982	6.5191
Ncam2	7.8877	8.16167	8.16926	7.30018	7.55932	7.05833
Nck2	7.15567	7.13758	7.24338	7.52706	7.58308	7.28766
Ncl	8.90883	8.84201	8.79034	9.15296	9.15296	9.08093
Ncoa4	7.54545	7.50558	7.46331	7.85182	7.6293	7.75565
Ndrg1	8.0728	8.19653	8.36087	8.63666	8.73208	8.81344
Ndufa11	8.6353	8.56415	8.58312	8.37246	8.2879	8.21951
Ndufs4	10.2002	9.86612	9.79196	9.50702	9.48402	9.49472
Necab1	8.4489	8.62545	8.76728	7.39682	8.13915	8.15853
Nek11	6.75136	6.86846	6.86975	6.62727	6.64929	6.64011
Neurl3	5.77509	6.09272	5.72628	6.3311	6.55123	6.65288
Neurod1	5.16724	4.74768	4.49157	5.34856	5.58046	5.33284
Neurog1	5.22355	5.40834	5.31416	5.49005	5.6504	5.60892
Nfat5	9.22708	9.35149	9.47868	10.4419	10.3177	9.90826
Nfe2l1	8.51128	8.56335	8.53739	8.74582	8.82749	8.73176
Nfe2l2	9.87111	10.0008	9.95715	10.1503	10.1258	10.1923
Nfe2l3	7.26705	7.2421	7.14285	7.48102	7.42113	7.41895
Nfkb1	7.32777	7.35717	7.288	7.56651	7.97759	7.62921
Nfkb2	6.65695	6.93312	6.6201	7.38961	7.7413	7.47005
Nfkbia	8.13222	8.04258	8.04161	8.95565	9.78038	8.83398
Nfkbib	8.47363	8.46028	8.56074	8.93582	8.97823	8.84851
Nfkbie	5.67148	5.74473	5.55264	6.20301	6.79087	6.32533
Nfkbiz	7.3297	6.85125	6.98636	7.59106	8.3707	7.52866
Nhlh1	5.98846	5.8095	6.43746	7.90142	7.86878	7.45176
Ninj1	7.36264	7.24689	7.28224	7.48841	7.57917	7.79227
Nipa2	5.54397	5.75874	5.64867	6.00109	5.79695	5.96544
Nlrp1a	3.47638	3.56445	3.66607	3.38788	3.19041	3.25074
Nms	4.8573	4.89304	4.87884	4.62196	4.62535	4.57305
Nnmt	5.90947	5.73448	5.69184	5.53444	5.4675	5.42241
Nop10	8.25065	7.97945	7.97887	8.5917	8.40171	8.29195
Nova1	5.61836	5.79918	5.8178	5.47421	5.5768	5.37868
Npas2	7.96388	8.11344	7.8949	8.68427	8.44097	8.14732
Npepps	8.54648	8.36525	8.39911	8.81433	8.7514	8.57763
Nr1d1	9.37239	9.11365	8.85897	8.3388	8.53363	8.41639
Nr2e1	8.20484	8.3193	8.33571	8.01456	7.84661	8.03142
Nr4a1	7.06367	7.45305	8.14664	8.79787	8.77965	8.2354
Nr4a3	5.18401	5.13026	5.22718	5.99266	6.88366	6.01248
Nrbf2	8.82779	8.97557	8.99098	8.72684	8.57248	8.66771
Nrg4	5.74043	5.75942	5.60828	5.42645	5.40859	5.57613
Nrp1	7.28275	7.26659	7.41347	7.68455	7.58164	7.50638
Nsmce4a	6.93195	6.91784	6.89062	7.17132	7.15255	7.17132
Ntf5	5.1434	5.13308	5.33098	5.00716	4.98959	4.86332
Ntn4	5.93148	5.9697	5.89972	6.09893	6.09893	6.1216
Nuak1	7.41411	7.68122	7.3208	7.10008	7.08688	7.17806
Nudt1	5.51588	5.30291	5.25609	5.17056	4.92064	5.03176
Nudt4	9.09723	9.06552	8.98091	9.55826	9.33115	9.34603
Nudt9	8.5314	8.68596	8.52529	8.1318	8.05002	8.31375
Nupr1	9.3736	9.05635	8.99941	10.0216	9.93874	9.8277
Nus1	8.26916	8.17937	8.4478	8.85181	8.63534	8.66594
Nxpe4	5.24134	5.27753	5.14089	4.85775	5.00266	4.89947
Nxph4	5.57192	5.56933	5.68123	5.30739	5.24934	5.22251
Oat	9.22877	9.02898	8.69765	9.7395	9.39113	9.40208
Olfr1	6.57765	6.93352	6.80382	6.29226	6.45797	6.16203
Olfr10	6.37562	6.71607	6.67713	6.23101	6.16106	6.08981
Olfr1006	6.07094	6.57358	6.22743	4.87165	5.3584	5.33521
Olfr1012	6.11454	5.72269	6.15657	5.17243	5.6599	5.59627
Olfr1014	7.35485	7.79945	7.16799	5.34877	6.65508	6.65508
Olfr1016	8.76802	8.7048	8.30809	6.75985	7.75934	7.63409
Olfr1018	7.05124	7.80616	7.21808	5.84659	6.18108	5.51672
Olfr1026	5.48068	5.29845	5.39997	5.67979	5.58351	5.94256
Olfr103	5.79402	6.0423	6.09382	5.2275	5.43101	5.36954
Olfr1049	2.83026	3.12773	2.64527	2.14368	2.53225	2.39811
Olfr1055	5.27635	5.27635	5.40591	5.61928	5.76043	5.97267
Olfr1065	6.06385	6.38495	6.45584	7.14992	7.03299	6.68093
Olfr107	6.07094	6.6729	6.52361	5.6307	6.07312	5.92758
Olfr1080	3.64432	3.72854	3.72627	3.31335	3.43751	3.32662
Olfr1085	5.58841	5.70054	5.38504	4.49241	4.95985	5.20577
Olfr109	6.24439	5.98174	5.84594	5.57752	5.6246	5.40737
Olfr1099	6.68482	7.08762	7.7566	5.93504	5.75726	5.00708
Olfr11	7.12066	7.18656	6.99204	5.80746	6.74151	5.95774
Olfr1102	6.82278	6.66768	7.16362	7.97157	7.65347	7.80738
Olfr1104	7.14651	7.4813	7.78062	6.53946	6.80212	6.91005
Olfr111	6.41103	6.6519	6.34187	6.06975	6.0221	5.56046
Olfr1110	6.97273	7.05437	7.15271	5.35392	6.19217	4.82125
Olfr1112	5.97561	6.18142	6.77703	4.9556	5.70975	4.81629
Olfr1116	4.12235	4.72943	4.55145	2.95218	3.72322	3.27834
Olfr1118	4.46758	4.75438	4.97348	4.24482	4.21399	4.46758
Olfr1120	6.15744	6.64249	6.25252	5.08234	5.45194	5.2273
Olfr1123	7.00927	7.49696	7.45282	5.90911	6.60518	5.78095
Olfr1126	5.66582	5.88646	6.09579	5.02967	5.43389	5.40908
Olfr113	5.70081	5.08474	5.32096	4.57456	4.77472	4.47315
Olfr1130	5.57438	5.70952	5.31253	4.53586	5.03176	4.77854
Olfr1134	6.75567	7.07646	6.77178	6.18663	6.40196	6.55694
Olfr1136	5.98565	6.24453	6.3789	6.79212	6.66635	6.48564
Olfr1138	5.32861	5.64678	5.70657	4.71192	5.01899	4.96215
Olfr1140	7.36175	7.76091	7.44917	7.19158	7.1072	6.75389
Olfr1143	6.26306	7.00399	6.37644	5.49488	5.84968	6.05173
Olfr115	8.42527	8.48834	7.75503	7.22788	7.88732	7.17709
Olfr116	9.01287	9.32849	8.68836	6.67436	7.93407	6.85014
Olfr1168	7.77062	8.08697	8.2238	7.13064	7.72112	7.54338
Olfr117	5.18556	5.233	5.61718	4.43339	4.67448	4.18793
Olfr1197	6.27309	5.90267	6.55781	5.87728	5.21533	5.4148
Olfr12	5.26859	5.21864	5.1928	5.02843	5.02843	4.97192
Olfr120	4.23254	4.38255	4.42798	3.91613	4.0231	4.0772
Olfr1206	4.48212	3.8972	4.2774	3.66226	3.64104	3.90318
Olfr1219	6.6476	6.34139	6.64632	5.74062	6.16798	5.66524
Olfr1222	7.42581	7.74598	7.41318	6.75715	6.93819	6.80947
Olfr1225	4.83644	5.1922	5.32741	4.47066	4.80332	4.6236
Olfr123	5.77459	5.42588	5.69038	4.9754	5.00479	5.08443
Olfr1234	4.89543	5.26936	5.06088	4.61569	4.8063	4.56305
Olfr1239	5.64479	5.08109	5.53605	4.83	5.08109	4.73626
Olfr1240	6.1292	6.31282	6.5993	5.35161	5.82469	5.62619
Olfr1242	4.40902	4.28894	4.70205	4.06446	4.09676	4.16331
Olfr1245	4.94676	5.18661	5.32461	4.37169	4.79125	4.47446
Olfr1247	5.10539	5.1694	4.97736	4.53134	4.94921	4.56167
Olfr125	5.92825	6.05291	5.81856	3.99961	5.07657	4.35153
Olfr1251	4.93547	4.91802	4.82429	4.28209	4.09661	3.61161
Olfr1253	6.47608	6.66353	6.04666	4.28209	4.79549	4.79429
Olfr1258	6.04932	6.6519	6.29511	5.50535	5.81364	5.63109
Olfr1259	4.64224	4.70546	4.67989	4.23138	4.28212	4.32749
Olfr1265	5.31203	5.26943	5.419	5.07006	5.07426	5.08558
Olfr1269	5.94728	6.15135	6.09521	5.008	5.63359	5.23301
Olfr1270	6.26539	6.3669	6.38225	5.38873	5.95716	5.89687
Olfr1272	5.69117	6.05353	5.84189	5.04212	5.51321	5.35392
Olfr1274-ps	7.89936	8.22866	7.48653	6.66185	7.19576	7.14238
Olfr128	4.81173	4.74291	4.87444	4.05645	4.48839	4.43722
Olfr1286	5.52922	5.4205	5.952	4.76138	4.93625	4.82086
Olfr129	5.75579	5.68795	5.59784	5.38109	5.26396	5.35947
Olfr1294	5.71221	5.63938	6.65482	4.80754	5.33417	4.4822
Olfr1295	6.19864	6.04645	5.8166	4.60121	4.42001	4.39355
Olfr1297	7.0868	7.50571	7.12559	5.79035	6.21253	5.5019
Olfr1298	4.13775	4.02125	3.87776	3.29642	3.3559	3.36018
Olfr1299	7.3834	7.59662	7.2143	6.51907	6.88039	6.02209
Olfr130	6.32018	6.57154	6.55018	5.425	5.59506	5.13487
Olfr1301	7.25176	7.55547	7.65193	5.88883	6.35539	5.62795
Olfr131	5.8345	5.98874	5.74605	5.15244	5.23978	5.434
Olfr1314	5.35801	5.17517	5.76429	4.55595	4.67448	4.08714
Olfr132	5.97462	5.54874	6.08581	4.7032	5.24575	5.32218
Olfr1320	5.82219	6.32374	5.90162	5.15449	5.20941	4.8024
Olfr1341	5.78873	5.74068	5.38045	5.0963	5.29551	5.20792
Olfr1342	6.27526	5.64246	6.38326	5.02871	5.20015	4.85759
Olfr1347	6.52043	6.50302	6.75906	5.89221	5.8996	6.21075
Olfr1349	6.40675	6.49644	6.78987	5.84774	5.77996	5.84774
Olfr1350	6.19748	6.98872	6.58835	5.97461	5.78401	5.53877
Olfr1352	8.03541	8.11908	7.92718	5.98311	6.82082	6.02982
Olfr1353	3.591	3.83378	4.03568	3.39458	3.21579	3.38181
Olfr1354	5.84712	5.56601	6.09061	4.92463	5.48972	5.03176
Olfr1355	4.46495	4.32973	4.36915	3.66261	3.61799	3.67898
Olfr136	7.20231	6.92856	6.73564	5.57662	6.32934	5.25966
Olfr1360	5.52469	5.68618	5.98701	4.81336	5.30289	5.26936
Olfr1361	8.16658	8.2586	8.71173	8.99034	8.78543	8.80518
Olfr1367	5.43063	5.21325	5.43063	5.59506	5.63933	5.61224
Olfr137	6.86169	6.7579	6.76251	5.69332	5.95365	5.93174
Olfr1370	7.69226	7.56253	7.36149	6.51803	6.52187	5.87111
Olfr138	5.59315	5.97167	5.99003	4.59611	4.98244	4.19525
Olfr1380	5.94137	6.14706	7.22316	5.42097	5.71019	5.20804
Olfr1383	6.78867	7.18143	7.39363	6.18341	6.61999	6.34934
Olfr1384	5.59827	6.05772	6.36735	5.50081	5.43896	5.35097
Olfr1387	6.30587	6.61315	6.64525	5.64095	6.18108	5.57882
Olfr1389	7.30725	6.77193	7.5333	8.10498	7.79365	7.9406
Olfr139	6.71277	6.67688	6.98654	7.00895	7.20847	7.34767
Olfr1390	5.58611	5.31078	5.55042	5.15613	4.90093	5.08313
Olfr1393	6.5632	6.86736	6.73892	6.29452	6.47431	6.49772
Olfr1395	7.41539	7.60213	7.43966	6.89144	6.94836	6.87616
Olfr1396	6.83176	6.92506	6.84466	5.93598	6.38556	6.13114
Olfr1411	5.22542	5.47676	5.69101	5.13487	4.91203	5.05762
Olfr1413	5.86853	5.95288	5.82531	5.67422	5.65384	5.69362
Olfr1414	6.10685	5.94693	6.04005	5.67746	5.68504	5.73103
Olfr1419	5.73716	5.7285	6.2237	5.00716	5.40801	5.50461
Olfr1420	6.16417	6.47459	6.51495	5.40086	5.78966	5.40095
Olfr1423	6.41279	7.08868	7.35428	6.05046	5.91913	5.87465
Olfr1426	6.96326	7.03436	7.23867	5.86257	5.98693	6.04305
Olfr1427	6.58747	7.03176	7.43469	5.78195	6.0789	5.76946
Olfr1428	6.60905	6.65977	7.01015	6.20301	6.34404	5.53052
Olfr143	6.63443	6.63767	6.89559	7.01002	7.05713	6.9874
Olfr1436	7.45438	7.64291	7.08964	6.64842	6.99245	6.62544
Olfr1444	6.27716	6.37803	6.68191	6.72086	6.8931	6.76212
Olfr1446	6.6463	7.06119	6.31748	5.55948	5.90822	5.80314
Olfr1447	7.08755	7.63429	7.05715	6.50255	6.89334	6.6919
Olfr1454	5.30049	5.37049	5.06565	4.56117	4.73622	4.92549
Olfr1459	6.24933	5.98125	5.6599	4.74834	5.16925	5.27057
Olfr1463	8.59386	8.59885	8.35115	6.80519	7.91337	6.97293
Olfr1471	6.65349	6.93831	6.57301	5.53907	5.95427	5.95427
Olfr1472	4.33009	4.30229	4.55071	3.40568	3.85119	3.73477
Olfr1475	3.30871	2.96742	2.82393	2.5915	2.69107	2.67323
Olfr1477	7.16075	7.23631	7.05144	5.42221	6.60359	6.14185
Olfr1480	4.02526	3.89238	3.84343	3.40569	3.62588	3.77136
Olfr1484	6.98658	6.82717	6.97295	5.3757	5.97615	5.32673
Olfr1487	5.14456	5.25559	4.72735	4.13816	4.27154	3.64449
Olfr1490	5.4052	5.35375	5.32785	4.83	4.92826	4.7398
Olfr1491	6.32599	6.36062	6.2477	5.59924	5.77858	5.52347
Olfr1494	5.61385	5.79183	5.7669	4.84286	4.90687	4.26154
Olfr15	7.03346	7.72378	7.48134	5.9875	5.9875	4.86307
Olfr1501	5.58644	5.9709	5.90468	4.35891	5.09054	4.60121
Olfr151	6.80403	6.53238	6.94646	7.1567	7.01498	7.27962
Olfr1512	7.16377	6.86612	7.47239	7.9744	7.82215	7.80092
Olfr153	6.42694	6.76994	6.99605	7.00854	7.32758	7.28014
Olfr1532-ps1	7.06939	7.31305	7.50148	6.27347	6.67889	6.35479
Olfr1537	7.77134	8.1541	7.59308	6.9152	7.29049	6.47314
Olfr164	5.59395	5.83005	5.25263	5.03487	4.87815	5.13487
Olfr165	6.16738	6.39496	5.93082	5.19983	5.52894	5.62864
Olfr17	7.54868	7.66299	7.38655	5.72554	6.25799	5.62546
Olfr172	5.16051	5.3514	5.84177	4.80963	4.98149	4.58166
Olfr173	6.67317	7.66299	6.93515	6.28177	6.54464	5.95321
Olfr177	5.56712	5.73103	5.69175	4.30201	5.12971	4.71611
Olfr186	4.39474	4.37836	4.31211	3.93522	4.01701	4.0772
Olfr193	4.98824	5.67726	4.85505	4.14444	4.73861	4.24023
Olfr194	5.87855	6.2728	5.94253	5.25265	5.57348	5.43778
Olfr196	4.10168	4.36194	3.8195	3.68755	3.70104	3.68115
Olfr197	7.33869	7.45398	6.85286	5.56162	6.16844	5.85484
Olfr198	5.18401	4.68519	4.60776	4.16331	4.29732	3.88437
Olfr201	5.28269	5.32743	5.11471	4.32079	4.75089	4.50007
Olfr202	7.00203	6.96589	6.90355	5.6599	6.26457	6.26194
Olfr203	3.86658	4.04963	3.94472	3.03402	3.48029	3.25185
Olfr204	5.19266	5.47723	5.51072	4.60674	4.79413	4.44283
Olfr206	4.26455	4.48704	3.72226	3.08701	3.28802	3.15305
Olfr209	5.15759	5.30096	5.47816	4.3398	5.02648	4.7575
Olfr211	5.5699	5.72559	6.28824	5.28779	5.03176	5.44305
Olfr215	6.56304	6.37667	6.44811	5.7753	6.03838	5.60458
Olfr220	6.60727	6.90478	6.91545	6.479	6.22562	5.68815
Olfr222	6.50082	6.87075	6.23198	5.91371	5.7668	5.7838
Olfr235	4.39563	4.49612	4.3869	3.68721	3.96782	3.80323
Olfr239	8.36961	8.65614	8.34841	7.72796	7.82488	6.91901
Olfr25	4.08537	4.51829	4.51176	3.68985	3.89593	4.10612
Olfr251	5.55595	5.53458	5.40126	5.10713	5.2414	5.25045
Olfr257	5.38873	5.57824	5.62491	4.98257	5.38873	5.12707
Olfr266	5.96073	5.79508	5.88204	5.25828	5.60785	5.53664
Olfr279	5.2273	5.29171	5.65919	5.06911	5.03377	4.95944
Olfr282	6.61348	6.36151	6.66799	6.26596	6.33089	6.12493
Olfr283	5.51749	5.86822	5.73856	5.12651	5.3849	5.14347
Olfr284	6.57841	6.83378	6.58707	5.86083	6.24845	6.13046
Olfr290	7.33806	7.81795	7.40376	5.82411	6.59369	6.05257
Olfr291	6.69238	7.24901	7.19534	5.54515	6.00698	5.15229
Olfr292	4.18984	4.07753	4.14731	3.53079	3.76444	3.56624
Olfr293	4.63107	4.45017	4.77479	3.90161	4.07799	3.52252
Olfr295	6.6022	6.37434	6.19307	4.99318	5.5438	4.96532
Olfr297	6.82153	6.66403	6.67231	5.1928	5.57452	5.07732
Olfr301	5.5237	5.66348	5.02196	4.75503	5.01075	4.39957
Olfr303	5.76974	6.38963	5.67794	5.1968	5.4161	5.39394
Olfr305	5.91186	6.06235	5.79467	5.17213	5.28645	5.36241
Olfr307	6.15459	6.66649	6.18511	5.15649	5.5587	5.43516
Olfr308	5.18229	5.62179	4.92512	4.09134	4.83788	4.44979
Olfr309	8.72152	8.97177	8.54663	6.951	7.92449	7.45353
Olfr313	5.03051	5.5961	5.26138	5.74398	5.7398	5.71868
Olfr316	7.39635	7.49951	7.59764	6.39791	6.67614	5.91584
Olfr318	6.07873	5.99817	6.20824	5.28379	5.2062	4.89938
Olfr319	6.99723	7.23152	7.04348	6.3116	6.21762	5.73538
Olfr32	5.92521	6.0562	5.68815	5.02138	5.37168	5.02348
Olfr320	6.16126	6.30587	6.37671	5.86674	5.89942	5.8793
Olfr332	7.46147	7.98695	7.58267	6.52866	7.11249	6.82736
Olfr339	6.29203	6.54555	6.22458	4.66057	5.24	4.59937
Olfr342	6.46467	6.35872	6.53899	5.31658	5.83132	5.26936
Olfr347	6.82484	6.94325	6.97216	5.12057	6.20083	5.57988
Olfr350	4.92112	5.35783	5.34711	4.52858	4.53758	4.61158
Olfr362	7.31984	7.05891	7.05707	6.50443	6.50197	5.88853
Olfr365	8.18434	8.30241	8.31274	7.7196	7.68377	7.59766
Olfr366	5.98765	6.04092	5.85515	5.49287	5.51726	5.50471
Olfr378	5.14397	6.66775	6.12684	4.85902	5.14397	4.4706
Olfr389	5.01214	5.51508	5.31008	4.80902	4.7512	4.53648
Olfr39	7.5366	7.78647	7.48054	5.76518	6.17718	5.99874
Olfr392	6.06244	6.74897	6.41618	5.31445	5.7578	4.72076
Olfr394	6.29343	6.93151	6.29928	5.17961	5.94937	5.61497
Olfr403	6.82186	7.12046	6.88879	6.02791	6.39255	6.09804
Olfr406	7.01767	7.00591	7.30356	5.88501	6.02443	6.02443
Olfr411	7.95483	7.9147	8.12793	8.32211	8.42718	8.41732
Olfr414	6.01707	5.7875	6.04932	5.40449	5.56365	5.46233
Olfr417	5.45143	5.65712	5.68815	5.11267	5.4089	5.25651
Olfr43	5.80821	5.62172	6.07387	4.59519	5.45949	3.99526
Olfr44	5.95686	6.21976	6.04363	5.43737	5.81215	5.56324
Olfr449	8.68612	8.30316	8.01297	7.10815	7.26893	6.52195
Olfr45	5.68861	5.73536	6.13216	5.26436	5.35392	5.00404
Olfr453	6.61758	6.71147	6.32554	6.03995	6.0111	6.01324
Olfr462	6.38594	6.51077	6.35276	5.78531	6.1913	5.91179
Olfr463	6.3883	6.47982	6.35986	5.60039	5.88863	5.67798
Olfr464	7.25341	6.87958	6.71068	6.12695	6.45401	5.61442
Olfr466	4.60121	5.30741	5.30548	3.92153	4.37547	4.08219
Olfr469	5.10484	5.39689	5.30278	4.12424	4.59769	4.76798
Olfr472	3.08532	3.34551	3.26426	2.71597	2.88286	2.547
Olfr477	5.72705	5.96784	6.49212	5.33858	5.5717	5.43389
Olfr479	6.32376	6.46843	6.15891	5.02549	5.20083	5.34472
Olfr480	4.33623	4.46507	4.24978	5.00716	4.55432	4.93107
Olfr484	5.66626	6.42919	5.54009	5.11481	5.20577	5.17099
Olfr486	7.10967	7.45457	7.46687	6.96012	6.97575	6.99613
Olfr490	4.83006	4.47886	5.13616	5.83572	5.59764	5.61088
Olfr491	6.47218	6.96378	6.74838	5.54085	6.12551	5.93435
Olfr495	6.94842	7.15411	6.48691	5.58892	6.2227	6.02886
Olfr498	5.87184	6.16309	6.17928	5.17444	5.59506	5.59506
Olfr502	6.74451	7.01533	6.86622	5.69196	6.25911	6.18044
Olfr507	5.14189	5.17404	5.3062	5.65292	5.48964	5.34375
Olfr509	3.90161	3.73565	3.83908	2.92709	3.3911	3.3911
Olfr523	6.70049	7.35171	6.91577	6.37802	6.39466	6.44335
Olfr527	7.03457	6.86927	7.10856	6.02982	6.38093	5.83172
Olfr53	6.52635	6.31194	6.85946	5.64369	5.76974	5.0789
Olfr530	6.22246	6.39782	6.29666	5.57451	5.60066	5.13508
Olfr531	7.05684	7.28058	7.57367	5.77737	6.3537	5.12245
Olfr532	5.34814	5.44115	5.5184	5.13487	4.93147	5.06386
Olfr535	7.32944	7.36346	7.69783	7.04182	7.13959	6.88926
Olfr536	8.34919	8.49647	9.04363	7.54994	7.66387	7.03195
Olfr539	5.77288	5.76611	6.07352	5.42877	5.42877	4.92112
Olfr541	7.36709	7.39015	8.05834	7.06852	7.01006	6.29472
Olfr544	5.89024	6.13018	6.64868	7.33023	6.84918	6.71791
Olfr552	6.04997	6.27779	6.84982	5.73325	5.52732	5.85313
Olfr556	4.93137	4.73395	4.96694	4.60121	4.62327	4.55417
Olfr57	6.46375	6.06938	6.7024	6.8247	7.04862	7.09629
Olfr570	7.39839	6.70272	7.08298	7.53257	7.53161	7.65347
Olfr575	5.90173	5.39181	6.14438	6.28925	6.46459	6.43371
Olfr58	5.40205	5.2677	5.31446	4.00611	4.85529	4.73324
Olfr605	5.78218	5.04076	5.503	6.31873	5.88164	6.54073
Olfr61	5.85577	5.80694	6.06978	5.60497	5.45941	5.55831
Olfr610	7.90169	7.4149	7.97089	8.30609	8.20366	8.29373
Olfr613	5.64225	5.40976	5.68815	5.96751	6.08673	6.1003
Olfr617	5.93259	6.26924	6.33486	6.64582	6.60067	6.63033
Olfr63	7.17891	7.79248	7.24866	6.56722	6.97605	6.59658
Olfr632	7.3456	7.04437	7.45023	7.88568	7.93064	7.95577
Olfr655	7.67006	7.12578	7.71253	8.5141	7.98247	8.14411
Olfr666	6.10093	6.15909	6.44242	6.51964	6.74805	6.65065
Olfr669	7.30014	7.11147	7.5063	7.69842	7.58373	7.84217
Olfr693	7.0113	6.81776	6.79012	5.8616	6.43039	6.48098
Olfr694	6.48741	6.95682	7.09628	5.72798	6.11126	6.10182
Olfr695	4.87317	4.92622	5.44819	3.5261	3.73043	3.74923
Olfr701	4.26623	4.35875	4.77976	3.3171	3.762	3.7363
Olfr703	5.68504	5.63067	5.65726	4.45449	4.52241	4.54103
Olfr704	4.65225	5.7244	6.17504	3.91941	4.56377	3.5152
Olfr705	5.86498	6.01089	6.13392	4.66762	4.67663	4.90235
Olfr706	6.78373	7.08294	7.21633	5.68504	6.3478	5.90979
Olfr707	5.04784	5.15082	4.65344	4.35994	4.48839	4.19138
Olfr710	4.77141	4.81946	4.90322	4.28228	4.47203	4.4744
Olfr713	5.0458	5.15079	5.23513	4.90301	4.92828	4.65554
Olfr714	5.12315	5.20441	5.39648	4.93147	4.93147	4.56416
Olfr715	6.18518	6.57328	5.94998	5.02237	5.48372	5.58153
Olfr723	6.17857	6.19345	6.16987	5.13261	5.45741	4.97736
Olfr730	6.11083	6.42421	6.53298	5.72499	5.63783	4.82844
Olfr733	5.6758	5.64174	5.94945	4.76341	5.05244	4.75226
Olfr734	6.39145	6.48403	5.98376	5.11101	5.31825	5.34246
Olfr735	4.59151	4.30004	4.65719	4.055	4.10275	4.17962
Olfr736	6.27867	6.19832	6.12319	5.31555	4.81101	4.83295
Olfr738	4.98087	5.13139	4.84484	4.71469	4.72792	4.72792
Olfr74	7.12083	6.92217	7.43372	7.55338	7.62875	7.71844
Olfr767	6.49552	6.74068	6.45584	5.94363	6.10678	6.14076
Olfr769	6.16139	7.05066	6.50115	5.91236	5.83321	5.30706
Olfr770	5.26936	5.75148	5.20911	4.74849	4.86599	4.85698
Olfr772	4.19869	4.30386	3.89022	3.70329	3.531	3.82099
Olfr775	4.93846	4.79185	5.20085	4.34761	4.55054	4.17244
Olfr776	3.59441	3.6952	4.00612	3.04578	2.8686	2.90348
Olfr784	6.39631	6.26277	6.27487	5.79318	5.9875	5.58629
Olfr786	6.31459	6.79564	6.68112	6.14707	5.49911	5.5735
Olfr788	6.70254	6.60463	6.61053	6.18409	6.18409	5.68815
Olfr790	5.4318	5.67814	5.54824	5.16629	5.00812	5.16863
Olfr794	6.28545	6.15998	5.758	5.45492	5.54758	5.66604
Olfr796	7.21516	7.32003	7.39901	5.71349	6.29802	6.01021
Olfr801	7.47081	7.42578	7.31334	6.35485	6.60226	6.02982
Olfr805	4.86701	5.34559	5.17713	4.79667	4.70237	4.46173
Olfr813	6.47218	6.54579	6.6982	7.07037	6.79275	6.98113
Olfr820	7.30283	7.60025	7.79804	6.40737	6.59568	5.35007
Olfr824	5.35024	5.76698	5.62361	4.72792	5.3191	4.84215
Olfr828	3.75467	4.27863	3.66109	3.29473	3.29473	3.22792
Olfr835	6.4773	6.26112	6.20244	5.50617	5.87225	6.02713
Olfr843	7.3294	7.51373	6.78063	5.31642	6.35462	5.76519
Olfr845	6.34929	6.8875	6.14914	5.149	5.88315	5.74108
Olfr847	7.20546	7.00261	7.39393	7.39679	8.09697	7.92899
Olfr849	5.55471	6.0821	5.68815	4.61788	5.25082	5.40289
Olfr851	5.14043	5.34763	4.7259	3.83416	4.38067	4.38067
Olfr854	4.61623	4.27642	4.37748	3.60277	3.81679	3.80573
Olfr855	5.83052	5.91161	5.54445	4.63908	5.1928	4.96942
Olfr859	6.83009	7.38127	6.84683	6.20221	6.7274	6.35137
Olfr860	4.33261	4.7856	4.7427	3.79314	4.32462	4.16331
Olfr867	6.92287	7.0342	7.03584	5.53299	6.2654	5.92819
Olfr868	6.47892	7.17906	6.92467	4.65534	5.09569	4.76908
Olfr869	4.42721	4.93908	4.41767	3.66226	4.26529	3.91684
Olfr872	3.83862	3.89238	3.93334	3.39843	3.41341	3.34624
Olfr873	5.52139	6.18769	5.78441	5.25804	5.41572	5.18116
Olfr898	6.70488	6.80813	7.07354	5.93921	6.25792	6.23657
Olfr90	5.49078	6.10147	5.83155	5.17228	5.47295	5.31598
Olfr901	5.36158	4.8007	5.61702	4.54392	4.8007	4.61674
Olfr904	5.82762	5.63837	5.94146	6.57521	6.34056	6.52578
Olfr907	6.26132	5.79888	5.91354	5.125	5.50796	5.10095
Olfr91	7.45644	7.32787	6.9592	6.75857	6.84491	6.8324
Olfr910	7.26327	7.10507	5.9372	5.16423	4.73437	4.3921
Olfr914	6.20233	6.50331	6.50841	5.39162	5.81344	5.40553
Olfr916	3.62598	3.73003	3.75927	3.84409	4.01304	4.10377
Olfr920	6.88778	7.04797	6.69582	6.45401	6.62123	6.20824
Olfr943	6.96953	7.31722	7.17725	6.17674	6.81852	6.26268
Olfr945	5.33528	5.69892	5.20878	4.62755	4.85516	4.87369
Olfr948	7.03574	7.21607	6.86808	6.22162	6.53057	5.94292
Olfr95	6.13848	6.30837	6.2866	5.13119	5.53927	5.58391
Olfr96	6.00682	6.30127	6.18074	5.49421	5.49973	5.64075
Olfr97	6.47191	6.97087	6.56892	5.8387	6.245	5.83419
Olfr974	6.43758	6.70701	6.46509	5.74306	6.13762	6.08055
Olfr976	5.77928	5.46616	5.87427	6.4266	6.23661	5.99703
Olfr981	6.88827	6.53599	7.0191	7.19851	7.33354	7.35954
Olfr985	5.53765	5.62264	5.17763	4.68804	5.0071	4.88354
Olfr994	6.80125	6.68876	7.01479	7.70333	7.26709	7.43056
Omp	12.0805	12.2602	12.4329	11.6853	11.872	11.9064
Optn	6.22901	6.36055	6.13707	6.50222	6.74186	6.641
Orai1	6.42564	6.3207	6.35422	6.55215	6.61374	6.58647
Orm2	3.84964	3.91963	3.87554	4.2508	4.02945	4.10757
Osbpl7	6.96274	6.84565	6.74703	7.0686	7.28004	7.20791
Osm	4.53192	4.46285	4.55502	4.69435	4.98759	4.75295
Osmr	6.90004	6.86664	6.69143	8.15109	8.65341	8.39233
Otud4	8.42907	8.29731	8.54999	8.78289	8.74668	8.5952
Ovol2	6.23203	6.2671	6.266	5.87742	5.95884	6.0907
P2ry2	6.34189	6.24463	6.24884	6.70643	6.78128	6.58835
P2ry6	6.61443	6.50751	6.6101	6.96072	6.80338	7.34837
P3h2	6.86609	6.83703	6.71164	7.2334	7.05112	7.29636
P4ha1	7.618	7.5818	7.62044	8.30888	8.2204	8.03073
P4hb	10.2866	10.1517	10.2568	10.6626	10.3618	10.5456
Pacrg	7.80185	7.70978	7.84375	7.62764	7.44997	7.53559
Pah	6.00239	5.59552	5.54393	4.0384	4.19767	4.28163
Paip1	7.36525	7.3191	7.28053	7.94074	7.77717	7.65819
Paip2	8.64226	8.54102	8.59361	8.94655	8.88703	8.7157
Pak1ip1	6.87446	6.6587	6.82853	7.01994	7.08657	6.96655
Parm1	7.99969	7.70453	7.51134	8.40464	8.08092	8.33419
Parp8	8.43379	8.41588	8.16996	8.61764	8.83338	8.79222
Pate1	4.69742	4.71599	4.82509	4.40597	4.57995	4.30123
Pcbd1	6.79243	6.44551	6.27308	5.89645	6.02357	5.60772
Pcca	8.13568	8.01323	7.96462	7.69372	7.84594	7.75255
Pcdh10	6.17024	5.71755	6.54701	7.13921	7.02102	6.85007
Pcdhb2	6.4234	6.23092	6.00084	5.7776	5.81488	5.49996
Pcdhb6	6.06521	5.93294	6.06855	5.7617	5.7617	5.43696
Pck1	5.56837	5.86655	5.62599	5.08188	5.26563	5.25212
Pck2	7.69377	7.80216	8.06127	7.40054	7.50043	7.5904
Pcsk5	6.65449	6.53445	6.73302	6.44361	6.4241	6.17103
Pctp	6.98059	6.70497	6.77572	6.46168	6.27496	6.65065
Pdcd4	9.74216	9.52886	9.56046	9.46831	8.90937	8.97613
Pde3b	5.32324	5.08994	5.31498	5.63222	5.71478	5.56521
Pde4d	4.95777	5.15241	4.43837	5.52718	5.52718	5.22218
Pde6d	11.147	11.2763	11.344	10.74	11.0111	10.788
Pde7a	6.81166	7.1296	6.5237	7.32378	7.22067	7.38113
Pde8a	6.56483	6.57663	6.19949	7.04671	6.84326	6.72238
Pdgfrl	6.85858	6.56925	6.50608	6.33944	6.33944	6.28683
Pdia6	8.68772	8.31763	8.28326	8.90044	8.69019	8.97756
Pdk3	7.48419	7.60069	7.50108	7.73003	7.77231	7.68367
Pdk4	6.78576	6.57036	6.54232	7.03845	7.44665	7.3767
Pdlim3	7.17725	7.43901	6.97676	7.94584	7.76574	7.48653
Pdlim5	7.88962	7.83247	7.5611	8.04146	8.22299	8.11545
Pdxk	8.30034	8.09237	8.20763	8.43835	8.49986	8.43265
Pdyn	4.84356	4.99336	4.93452	4.50035	4.65573	4.7821
Pecam1	6.13916	6.31881	6.24647	6.5478	6.44907	6.46459
Pef1	7.1062	6.99167	7.00655	6.73551	6.77443	6.82474
Pemt	6.77144	6.44887	6.25323	6.07926	5.90334	6.12935
Penk	6.13156	6.46981	6.35265	6.87263	6.93936	7.64468
Pex16	7.8597	7.89656	7.91299	7.66394	7.73624	7.73294
Pfkl	7.54741	7.70713	7.34064	7.85935	7.99786	7.8673
Pfkp	7.79948	7.94113	7.4863	8.43805	8.37914	8.15129
Pgam1	9.86717	9.94512	9.86949	9.71515	9.68072	9.68072
Pgk1	9.31188	8.99686	8.66319	9.65258	9.45511	9.52688
Pgk2	3.73816	3.95636	3.85143	3.61704	3.61775	3.62203
Pgm3	6.47084	6.24689	6.22267	6.74506	6.47084	6.66424
Phb2	9.6043	9.58787	9.68284	9.45875	9.34775	9.41547
Phf10	7.10691	6.80303	6.90606	7.27756	7.21629	7.21629
Phf20l1	7.01238	7.04431	7.06522	7.38606	7.40567	7.22473
Phlda1	7.88142	8.17003	7.97901	8.61116	8.66891	8.52144
Phospho1	6.66944	7.13939	6.94307	6.66944	6.44172	6.34221
Piezo2	6.87137	6.77849	6.87561	6.71288	6.44267	6.53073
Pik3c2b	8.09643	8.20401	8.27148	8.56943	8.85069	8.45922
Pik3r5	6.01901	6.02279	5.71541	6.31051	6.16715	6.22373
Pim1	6.84391	6.62999	6.79809	7.19939	7.66799	7.41488
Pip5k1b	6.17097	5.9286	6.07388	6.79765	6.50843	6.37428
Pipox	4.80422	4.48688	4.65638	4.2866	4.25433	4.41484
Pirt	6.88086	6.84051	7.0001	6.62794	6.53897	6.58028
Pkm	9.23165	9.26312	9.40804	9.55803	9.5769	9.45045
Pla2g3	6.83628	6.67268	6.76458	6.28141	6.47399	6.59399
Plac1	4.3726	4.26306	4.38761	3.67212	4.11049	3.92989
Plaur	5.48743	5.52014	5.3279	5.6345	5.9065	5.76435
Plbd2	7.46944	7.38319	7.47933	7.70046	7.66889	7.65585
Plce1	7.15306	7.20692	7.2803	7.42153	7.54792	7.57273
Plekha1	7.67882	7.53573	7.60353	7.86234	7.91413	7.74443
Plekhs1	6.46071	6.06816	5.75794	7.77209	9.29222	6.95895
Plg	5.63237	5.36955	5.2889	4.61753	4.83439	4.67448
Plk3	5.92479	5.90223	5.6307	6.33715	6.54364	6.39129
Plod1	6.93986	7.06788	6.9843	7.33514	7.14892	7.29739
Plod3	7.09372	6.96959	6.96141	7.32983	7.39693	7.23535
Plscr1	8.52158	8.08459	7.42177	8.90146	9.13375	9.07602
Plscr2	7.75488	7.05755	6.92287	7.79591	7.97453	7.98104
Plxnb3	5.91331	6.01797	6.18478	5.69132	5.43508	5.83236
Pmf1	6.35693	6.22598	6.17894	6.11275	5.85175	5.84964
Pnet-ps	6.80857	6.93425	7.00887	7.30421	7.34019	7.20605
Pnliprp2	4.60121	4.64543	4.72792	4.27949	4.37465	4.32302
Pnn	8.39756	8.04659	8.1859	8.47672	8.61967	8.56687
Pnpla8	7.02875	6.88082	6.99099	7.33909	7.32195	7.13135
Pnrc1	8.4015	8.4295	8.45826	8.95647	9.04936	8.85011
Polr2j	8.84654	8.85437	8.79391	8.43662	8.28811	8.39435
Polr2m	8.2103	8.1558	7.98777	8.40969	8.40257	8.28884
Pop5	6.09198	6.04584	6.14371	6.34739	6.32946	6.29915
Ppdpf	9.4535	9.33207	9.40029	9.02123	9.17483	9.15794
Ppia	10.54	10.5605	10.4611	10.9692	10.82	10.6865
Ppme1	8.12002	8.25285	8.26849	8.48396	8.5415	8.44718
Ppp1ca	8.97546	9.03583	8.85453	8.7301	8.58952	8.76915
Ppp1r10	7.82824	7.42822	7.71841	8.23717	8.09676	7.98597
Ppp1r15b	7.48814	7.40106	7.46422	7.75737	7.82887	7.78425
Ppp2cb	8.93167	8.75937	8.75229	9.15535	9.13508	9.13182
Ppp2r5a	6.21015	6.21561	6.17837	6.42854	6.50608	6.43857
Ppp2r5c	7.25919	7.32883	7.18766	7.50036	7.47891	7.51205
Ppp3cc	8.1228	8.21951	8.19094	7.97378	7.80312	7.88002
Ppp4r2	6.66543	6.5765	6.78079	7.18468	6.9864	7.24184
Pprc1	5.96589	6.28258	6.20773	6.36519	6.6084	6.49238
Prelid1	9.74039	9.5919	9.64073	10.0627	9.8688	9.97608
Prkar2a	7.19519	7.04944	7.40859	7.65008	7.53445	7.50424
Prkcd	7.70628	7.91753	7.78	8.09252	8.21279	8.1234
Prkcdbp	7.29014	7.33652	7.00605	6.91019	6.92562	6.70287
Prkcz	8.14375	8.19696	8.20711	8.04743	7.98041	7.91944
Prkd2	6.23573	6.08332	6.17333	6.31672	6.43651	6.36844
Prodh	7.00524	6.86202	6.88992	6.49373	6.76577	6.61827
Prom1	8.33754	8.03672	7.8847	8.91048	8.58276	8.57228
Prpf39	6.62337	6.69949	6.75576	7.11157	7.06051	6.94711
Prpf4	8.02423	8.06071	7.95279	7.77412	7.84707	7.80961
Prr13	7.72818	7.64098	7.53255	7.95999	8.00238	7.82954
Prr5l	7.02128	6.99896	6.76676	6.58851	6.76676	6.55641
Prss8	8.94297	8.62044	8.75304	8.51344	8.51212	8.26283
Prtg	5.65967	5.68548	5.5897	5.35486	5.47377	5.29739
Prtn3	7.4352	6.6761	6.37503	6.04532	5.74588	5.84139
Psma2	7.67333	7.37179	7.48963	7.87446	7.81807	7.76526
Psmd11	7.86654	7.89233	7.89563	8.12284	8.14137	8.15419
Psmd13	8.09372	8.08478	8.05119	8.32677	8.27709	8.20017
Psmd4	7.60005	7.55183	7.43827	7.74295	7.73792	7.79227
Psmd8	7.93805	7.88163	8.00002	8.37881	8.22514	8.28269
Psme3	8.78064	8.7342	8.68096	9.07378	8.97351	8.87555
Pstpip2	6.74535	6.42818	6.51337	7.26571	7.23089	7.23906
Ptafr	5.78964	5.69124	5.62808	6.34171	6.08906	6.62176
Ptdss2	9.18052	9.20975	9.374	8.97312	9.05673	8.97802
Ptf1a	4.57356	4.5578	4.43619	4.28209	4.31841	4.3575
Ptges	7.9254	7.7656	7.45441	8.19607	8.43648	8.13919
Ptges3	7.54223	7.25254	7.31859	7.70039	7.64238	7.60211
Ptgs2	6.42522	6.13136	6.19327	7.24286	7.89476	7.52363
Ptp4a2	9.04482	8.94387	8.89898	9.34833	9.21699	9.18751
Ptp4a3	9.27975	9.45388	9.7447	8.89926	9.0752	9.10766
Ptpn12	7.86619	7.85576	7.76968	8.17872	8.18258	8.11047
Ptpn2	6.66775	6.50478	6.83387	7.02046	7.20828	7.49761
Ptpn23	6.767	6.91418	7.02647	7.35711	7.17919	7.20096
Ptprj	9.44053	9.22802	9.30738	9.66084	9.58016	9.49268
Ptpro	5.43762	5.29972	5.30826	5.16006	4.99722	5.16006
Pum2	8.13474	8.22939	8.30891	8.50769	8.50435	8.47665
Pvr	6.59548	6.24748	6.69663	7.4167	7.42171	7.17844
Pzp	5.72736	5.65158	5.60571	4.93913	5.07615	5.09569
Qdpr	7.91825	7.75657	7.89034	8.13582	8.09299	8.04503
Qsox1	8.84399	8.40309	8.86201	9.82522	9.2931	9.69895
Rab10	9.51101	9.54128	9.51634	9.79316	9.71525	9.74286
Rab18	6.57841	6.73294	6.55293	6.8693	6.97914	6.97914
Rab22a	7.747	7.82548	7.67839	8.06308	8.06812	7.94642
Rab5a	7.68614	7.64473	7.81092	8.16837	8.15263	8.09413
Rac3	7.1765	6.94772	6.92734	7.31926	7.49517	7.2214
Rala	8.07471	7.78002	8.05528	8.29644	8.25793	8.23732
Ranbp2	8.22529	8.28761	8.48524	8.6773	8.65978	8.56199
Rap1b	9.11271	8.81159	8.68686	9.49373	9.11041	9.30663
Rapgefl1	6.13176	6.32298	6.04487	5.77739	5.98388	5.71808
Rasa2	7.09532	7.22457	7.36845	7.71701	7.79238	7.36845
Rassf3	7.14334	7.15177	7.22454	7.46777	7.45678	7.45492
Rbbp4	9.18698	9.39268	9.18448	8.89469	8.99359	8.937
Rbbp6	7.93758	7.88974	7.81562	8.16378	8.08239	8.04938
Rbbp9	8.37125	8.44804	8.24239	8.18302	7.79845	7.90974
Rbck1	8.23392	8.19065	8.16052	7.88442	7.93174	7.9108
Rbks	7.08802	6.86684	6.80864	6.65951	6.45532	6.65987
Rbm10	7.45124	7.23121	7.26566	7.01388	6.88874	7.11725
Rbm15	6.98633	7.17917	7.11975	7.25217	7.43717	7.34777
Rbm17	6.83372	6.76314	6.8842	7.16812	7.11898	6.9671
Rbm25	6.57328	7.11309	7.06463	7.54863	7.67374	7.59106
Rbm3	10.6267	10.584	10.4787	10.919	10.7977	10.8354
Rbm43	7.7935	7.53065	7.58846	7.16423	7.38835	7.37989
Rbm6	7.38155	7.27359	7.47846	7.67362	7.64654	7.55669
Rbmy	3.20016	3.35877	3.26512	3.65975	4.49856	4.31609
Rbp4	8.1516	7.89909	7.67422	5.99678	6.11904	6.38
Rbpms	7.5304	7.63862	7.50167	8.02898	8.02213	7.8193
Rdh7	4.59975	4.95893	4.84427	4.1192	3.97272	4.55903
Reep5	8.24992	8.28266	8.03528	8.4485	8.48234	8.4485
Rel	7.69506	7.24313	7.11978	7.99458	8.22099	7.80992
Rela	7.80622	7.57822	7.94709	8.2804	8.22992	7.98755
Rell1	7.7086	7.79241	7.58136	7.99311	8.21164	7.96091
Rfwd2	7.31647	7.40386	7.35199	7.64413	7.64413	7.58941
Rfx2	7.52916	7.51961	7.38385	7.22433	7.24848	6.94798
Rgs1	3.81286	3.84978	3.68322	4.13488	4.06555	4.68188
Rgs16	7.53849	7.32587	7.05965	7.67462	8.80993	8.2368
Rgs2	6.76396	6.80029	6.61754	7.40755	7.14631	7.38911
Rgsl1	4.28209	4.304	4.12205	3.91584	3.85126	4.00363
Rhbdf2	6.91474	6.99885	6.93355	7.12841	7.2987	7.20967
Rheb	7.87832	7.58623	7.61011	8.32253	8.06477	8.05868
Rhoc	8.89459	8.94578	8.70424	8.21806	8.40823	8.27059
Rhod	7.58363	7.77427	7.63251	7.4872	7.39023	7.24162
Rhoq	7.77159	7.95909	8.22161	8.43023	8.45289	8.42367
Rhox3e	3.55658	3.36354	3.54871	3.00739	3.22704	3.22704
Rhpn2	6.34417	6.49734	6.53104	6.98621	7.05547	6.61957
Ribc2	6.95775	6.97466	6.94274	6.46095	6.73341	6.73656
Rida	7.16402	6.74498	6.78709	6.17762	6.46014	6.46014
Riok3	7.90241	7.69673	7.79308	8.12549	8.052	8.00948
Ripk1	7.182	7.16223	7.19491	7.45054	7.40064	7.2964
Ripk2	7.048	7.26543	6.94695	7.41634	7.75061	7.70335
Rlf	7.62124	7.42722	7.56049	8.02756	7.81224	7.81224
Rmi1	8.24412	8.21163	8.26646	8.08919	7.97286	7.86224
Rnf167	8.87935	8.98141	8.99817	8.66551	8.60058	8.68563
Rnf19b	5.95686	6.18809	5.99485	6.77853	7.29169	6.96521
Rnf44	7.85663	7.81194	7.85704	8.13121	8.16595	8.00688
Rnft1	8.0344	7.96203	7.85158	8.48582	8.258	8.24436
Rngtt	6.74907	6.7171	6.65096	6.88268	6.88268	6.88268
Rnu1b6	7.65655	7.8089	7.70916	8.28454	8.23617	8.28095
Rnu3a	5.16753	5.41164	5.322	6.40169	6.5857	6.63859
Rnu73b	5.6357	6.90074	6.86658	8.44209	7.57997	7.72212
Rock2	8.17261	8.15279	8.07957	8.54203	8.66736	8.51317
Ror2	6.32046	6.30912	6.38472	6.04656	5.97743	6.12706
Rorc	7.02034	7.10507	7.15227	7.94981	7.61253	7.74466
Rpl13a	10.44	10.2257	10.2307	9.77012	9.91538	9.81905
Rpl18	10.5991	10.3226	10.6942	10.1564	10.0334	10.0489
Rpl18a	12.2991	12.1631	12.344	12.0055	12.0023	11.882
Rpl27a	8.69778	8.75288	8.73669	8.56058	8.52088	8.36586
Rpl28	11.3941	11.2806	11.3361	11.1353	11.0314	10.9765
Rpl31-ps12	9.76998	9.60811	9.49789	9.36617	9.33033	9.36152
Rpl35	10.356	10.3414	10.3306	10.0717	10.224	10.0937
Rpl38	10.6026	10.4214	10.3248	10.1206	9.75005	9.87601
Rplp1	12.0835	12.0734	12.024	11.7431	11.8866	11.8005
Rpph1	11.4286	12.0038	12.0023	12.3366	12.4874	12.417
Rprl2	7.6032	7.53079	7.70662	7.9097	8.08795	7.79666
Rprm	7.00394	6.80765	6.8626	7.49413	7.09403	7.23811
Rps15	10.5434	10.2088	10.4559	10.0649	10.0973	10.1544
Rps19	9.24159	8.88639	8.74639	8.21763	8.26594	8.49505
Rps19-ps3	7.54464	7.67758	7.5917	7.39542	7.29235	7.33376
Rps27a	7.68763	7.54464	7.63348	7.18926	7.41078	7.29818
Rps29	9.05645	8.91167	8.91219	8.63527	8.79344	8.75582
Rps4l	5.7659	5.86985	5.79762	5.35966	5.47304	5.70418
Rps4x	9.38655	9.3593	9.29386	9.11924	9.11555	9.07187
Rps6ka3	7.55344	7.672	7.53901	7.99594	7.77268	7.78825
Rragc	7.0369	6.9984	7.18766	7.39536	7.28934	7.2524
Rras	9.2205	8.96885	8.83781	9.8031	9.52807	9.69519
Rrbp1	7.87894	7.72096	7.88872	8.06022	8.03393	8.07031
Rrm2b	6.83188	6.77703	6.82099	6.62286	6.62286	6.3673
Rsl1d1	7.02768	7.10995	7.07647	7.298	7.19113	7.31396
Rsph14	7.90069	7.29557	7.48821	7.10405	7.13768	6.88404
Rsph9	8.4345	8.24977	8.21109	8.0565	8.06624	8.04821
Rsrp1	8.87398	8.84713	9.08979	9.31915	9.23489	9.16204
Rtcb	8.82468	8.71238	8.7374	8.54084	8.52623	8.6173
Rtp1	10.317	10.6025	10.7306	9.7759	10.1387	10.1238
S100a6	7.72701	7.61345	7.14322	8.3364	7.96526	8.49686
S100b	6.22246	6.16333	6.33917	6.47102	6.58862	6.68067
S100z	5.46837	5.17478	5.81066	5.79333	6.09118	6.20117
S1pr3	7.84814	7.80265	7.88095	7.97666	8.25793	8.36214
Safb	7.95356	7.81526	7.90735	8.12958	8.24736	8.14835
Samd14	6.14965	5.98417	6.17444	6.43763	6.3897	6.33984
Sat1	7.90272	7.41914	7.21233	8.18051	8.52821	8.37698
Sat2	5.89418	6.02302	6.00932	5.67256	5.66571	5.74767
Sbno2	6.8415	6.9765	7.07057	7.92399	8.67762	8.0844
Scarb2	7.75804	7.6978	7.52491	7.92285	7.84771	7.92285
Scarna13	7.46087	7.70544	7.25229	8.07276	8.14751	8.41634
Scn2a1	6.80918	6.84586	6.90252	6.51475	6.63655	6.64434
Scn7a	6.16373	6.07435	5.92446	6.5136	6.3828	6.49716
Scnn1g	6.70282	6.68736	6.43981	7.06189	6.99133	6.83749
Scrn3	7.76601	7.72208	7.45946	7.10971	7.19093	7.32305
Sdcbp	9.13734	9.20455	9.17835	9.58971	9.47204	9.4683
Sdhb	8.76782	8.87947	8.84179	8.57322	8.61729	8.60643
Sdr42e1	6.64734	6.50004	6.30384	6.08281	6.13908	6.06459
Sec11c	8.03534	7.55767	7.78311	8.505	8.18096	8.31771
Sec63	9.03171	8.82938	8.9516	9.40702	9.11409	9.18505
Seh1l	7.43342	7.50561	7.46545	7.73958	7.72981	7.75183
Sel1l	9.25664	9.21171	9.40575	9.76023	9.55616	9.61419
Sele	5.83757	5.72504	5.63536	6.21639	7.59549	6.49268
Selenbp1	7.27466	7.16061	7.18952	6.83953	7.0675	6.60955
Selenbp2	6.228	6.41661	5.99055	5.76896	5.99308	5.58135
Selp	6.09066	5.68419	5.4899	6.66282	8.45214	6.86402
Sema4b	7.9227	7.74434	8.03996	8.42383	8.5098	8.17883
Sema5b	5.96715	5.96395	5.96746	5.78693	5.6855	5.83517
Serp1	10.7661	10.5748	10.6649	11.1942	10.9922	10.9385
Serp2	7.04201	6.92683	7.02329	6.52978	6.51194	6.65593
Serpina10	5.31102	5.1364	5.20207	4.7963	4.91492	4.93189
Serpina3f	5.12912	4.7142	4.53556	5.92349	5.54929	6.74901
Serpina3n	11.5751	11.1816	10.8708	12.4268	11.8693	12.6769
Serpinb6c	3.68295	3.65035	3.58671	3.34311	3.35717	3.43584
Serpinc1	6.02143	5.80764	5.54907	4.75367	5.05087	4.8602
Serpind1	5.44905	5.61685	5.4817	4.915	5.05564	5.25587
Serpinf2	5.47297	5.41294	5.4014	5.31825	5.17578	5.09612
Sestd1	6.62811	6.55188	6.754	7.20613	7.43529	6.87041
Setd2	7.3717	7.27985	7.38599	7.86634	7.7207	7.69767
Setdb1	6.96262	6.96952	7.17103	7.27457	7.4504	7.22157
Sez6	5.58319	5.57411	5.6599	5.37712	5.26001	5.45434
Sfrp4	7.2235	7.48111	6.94023	8.16989	7.99814	8.52521
Sft2d2	9.26163	9.20556	9.39128	9.76004	9.5296	9.57857
Sfxn3	8.5199	8.3769	8.44254	8.26579	8.10473	8.24863
Sgms1	8.19537	7.94271	7.83442	8.41016	8.39256	8.26886
Sh3bgrl2	7.10801	6.94912	6.98044	7.51544	7.37793	7.31534
Sh3bp2	5.80092	5.49702	5.78103	6.00992	6.16626	6.1708
Sh3glb1	8.51459	8.50005	8.5098	8.85433	8.69595	8.67497
Shank2	8.58477	8.86691	8.78055	8.29657	8.40512	8.23955
Shc1	7.07799	7.06986	6.99454	7.31858	7.56022	7.27534
Sik1	8.0158	7.88294	8.0273	8.48182	8.66504	8.22231
Skap2	6.58964	6.52654	6.62015	7.21517	7.02063	7.11906
Skil	6.84567	6.89553	6.82093	7.17584	7.27489	6.96497
Skp1a	8.90555	8.85642	8.87271	9.10154	9.08023	9.04584
Slbp	5.55757	5.60203	5.6599	5.8572	5.76335	5.79114
Slc10a1	4.34702	4.31364	4.68641	3.9036	4.11695	4.10849
Slc11a1	6.16125	6.04732	6.25467	6.58952	6.49511	6.31768
Slc15a3	6.04932	5.80302	5.82702	6.06878	6.51257	6.67826
Slc15a5	5.52022	5.57683	5.47391	5.10964	5.27344	5.02948
Slc16a11	8.23996	8.52917	8.37432	8.05838	8.13188	7.97912
Slc17a1	4.60318	4.53489	4.43222	4.14566	4.18264	4.2143
Slc17a3	4.05715	4.43166	4.58391	3.76346	3.69797	3.83312
Slc19a1	8.09806	7.87373	7.94499	7.76418	7.70052	7.74689
Slc1a1	6.6365	6.55945	6.47467	7.01727	6.89372	7.21402
Slc1a6	4.62339	4.5815	4.50502	4.35229	4.36059	4.329
Slc20a1	8.36154	8.44347	8.14881	9.02402	9.3097	8.7969
Slc22a1	6.18705	5.96756	5.81434	5.58079	5.63615	5.63615
Slc24a4	9.8349	9.99923	10.1169	9.63101	9.67884	9.6608
Slc25a25	6.64937	6.64092	6.63401	6.91721	7.03758	6.75744
Slc25a30	6.6841	6.52419	6.72037	6.85802	6.85802	6.85802
Slc26a1	6.63244	6.51337	6.54235	7.44197	7.82006	7.18331
Slc28a2	5.53158	5.41062	5.23099	4.92375	5.07006	5.04837
Slc28a3	6.39465	6.59886	6.03903	7.24047	7.68857	6.78431
Slc2a1	9.69204	9.55718	9.81503	10.2212	10.1919	10.4369
Slc2a2	5.36631	5.33657	5.02037	4.46631	4.8846	4.8846
Slc30a4	6.55677	6.83155	6.40378	6.99434	6.99434	6.88307
Slc30a9	7.79987	7.97246	7.99252	8.30684	8.21792	8.21792
Slc35a4	9.17299	9.15853	9.20619	9.41656	9.34952	9.31396
Slc35c2	8.40932	8.42821	8.58678	8.22977	8.22645	8.22645
Slc35e1	8.16716	8.28182	8.28182	8.64178	8.52759	8.73342
Slc38a1	5.00059	4.6483	5.04629	5.63631	5.21597	5.53265
Slc38a3	6.21298	6.21601	5.969	5.43795	5.25586	5.61768
Slc38a4	5.56998	5.28225	5.34999	3.9845	4.40318	4.40318
Slc38a9	6.874	6.7047	6.81991	6.48403	6.53914	6.53914
Slc39a1	7.82803	7.53026	7.51294	7.94559	7.92293	8.08472
Slc3a2	10.7253	10.7151	10.9345	11.0386	11.1082	11.1088
Slc41a2	7.0047	7.02663	6.58263	7.5076	7.21542	7.42615
Slc43a1	6.75863	6.72299	6.88297	6.55676	6.48271	6.57887
Slc45a3	6.67464	6.62109	6.34386	6.88314	7.17903	7.15429
Slc51b	4.47194	4.4263	4.62821	4.25505	4.25072	4.10353
Slc5a1	7.18381	7.22923	6.97505	7.66208	7.61102	7.6606
Slc5a11	6.46619	6.75069	6.52788	6.32095	6.30161	6.15739
Slc5a8	10.2404	9.84253	10.0748	10.989	10.5186	10.4454
Slc6a14	6.87314	6.33062	6.33229	7.5649	8.28641	7.82529
Slc6a20b	5.24015	5.38671	5.07751	4.93981	4.93981	4.90705
Slc6a8	8.12471	8.2951	8.2951	8.65369	8.61674	8.54734
Slc7a11	7.41599	6.97598	6.72342	8.26647	8.59423	8.09377
Slc7a4	7.16324	7.2274	7.25941	7.03461	7.0123	7.02764
Slc9b2	7.16475	6.9735	6.97752	6.6699	6.79587	6.76386
Slco1b2	4.2412	4.05902	3.96222	3.75747	3.76452	3.75747
Slf1	5.3389	5.57121	5.57238	5.85596	5.85453	5.68583
Slpi	6.51794	6.51481	5.93084	7.19578	6.59273	7.13708
Smc3	7.50223	7.3839	7.51426	7.74908	7.73921	7.73921
Smim10l1	7.61197	7.71132	7.76878	7.95615	7.96903	7.89012
Smoc1	6.56837	6.38119	6.45152	6.27165	6.12847	6.22403
Smoc2	6.52054	6.32706	6.35948	6.61072	6.63352	6.64868
Smurf1	7.19341	7.18139	7.19335	7.3566	7.3566	7.38388
Smurf2	4.92543	4.86732	4.87884	5.46759	5.11343	5.27435
Snap25	9.98972	9.79313	10.014	9.54465	9.54465	9.29781
Snca	9.62376	9.24966	9.54845	8.90523	9.04174	9.05916
Snora16a	7.96431	7.83214	7.67005	9.0075	8.99408	9.15162
Snora24	5.15283	5.58864	5.27567	5.99337	6.19709	6.05173
Snora28	7.34052	7.28594	7.37989	7.79302	7.61563	7.55802
Snora31	5.76451	6.20506	6.08123	7.38533	7.22154	7.0202
Snora33	6.1985	6.75741	6.62688	7.0897	7.79876	7.84688
Snora44	7.06473	7.69231	7.38244	9.4002	9.41057	9.45547
Snora70	6.66001	6.66171	6.51557	7.05574	7.31895	7.21228
Snord104	10.5457	10.9944	10.7519	11.4994	11.7999	11.4841
Snord118	8.54283	9.03664	8.58216	10.3495	10.3324	10.48
Snord14d	6.91359	7.27977	7.32851	7.93992	8.05753	7.85429
Snord14e	6.42149	6.30963	6.71488	6.74858	7.20541	6.95001
Snord15a	5.44843	5.81486	5.88403	6.06535	6.33595	6.6772
Snord22	5.38894	5.40071	5.40071	5.59506	5.74946	5.79664
Snord35b	7.44022	7.92549	7.47233	8.25782	8.29314	8.31003
Snord82	9.56336	9.73409	9.67149	10.1577	10.0964	10.0363
Snord87	4.22915	4.69944	4.91293	5.41016	5.60041	5.31423
Snrnp70	8.81841	8.84076	8.87607	9.07214	9.19234	9.09825
Snrpa	8.64652	8.67959	8.60584	8.46169	8.43498	8.45137
Snta1	5.74496	5.87479	5.78782	5.58651	5.58939	5.65617
Snx6	7.48322	7.61536	7.57859	8.02285	7.81198	7.80078
Soat2	4.8064	4.8064	4.76889	4.91333	5.11755	5.05494
Socs2	7.16241	7.00762	7.06923	7.59591	7.77368	7.49327
Socs3	7.00481	7.0626	6.76499	7.61159	8.67394	7.85757
Sox11	6.22156	6.23449	6.05261	7.61856	7.32935	7.23134
Sox9	7.78249	7.96793	7.75736	8.24185	8.24426	8.09746
Sparcl1	8.95554	8.86383	8.79244	9.19273	9.10418	9.52585
Spata17	6.46316	6.40393	6.23817	6.14044	6.13993	5.81153
Spata31d1a	5.32387	5.37605	5.26936	5.08065	5.05043	4.61317
Spats1	5.37521	5.08835	5.26133	4.64825	4.94903	4.92915
Spdef	6.79079	7.15946	6.83319	7.23067	7.40771	7.66928
Spg21	7.45562	7.47785	7.57001	7.77752	7.72578	7.68358
Spint1	8.28948	7.94376	7.97404	8.37183	8.73991	8.46819
Spon2	6.0081	5.89935	6.00837	5.80606	5.79323	5.59534
Spp2	4.52773	4.18276	4.23782	3.8316	3.92504	4.05355
Spred1	7.52743	7.28194	7.31549	7.77748	7.8847	7.79366
Sprr2a2	8.46826	7.98687	7.16676	11.5744	9.72428	12.0767
Sprr2a3	7.42021	6.46208	5.76856	10.2297	7.85161	10.629
Spty2d1	6.93461	6.76956	6.9232	7.3062	7.21856	7.21856
Sqrdl	7.22322	7.10708	7.21318	6.96326	7.03252	6.9814
Sqstm1	9.91194	9.70664	9.74369	10.1805	10.3847	10.1647
Srp9	7.81617	7.52316	7.89893	8.22197	8.01728	8.18086
Srpk1	8.04782	8.05238	8.04537	8.38823	8.27854	8.21845
Srrm3	6.06222	6.072	6.03427	5.88873	5.88873	5.73697
Srsf10	5.52316	5.52126	5.46814	6.00605	5.74336	5.71375
Srsf5	8.3392	8.34776	8.15811	8.55739	8.58597	8.45552
Srsf9	8.0055	7.90648	7.82292	8.17359	8.08925	8.12739
Srsy	3.35022	3.2816	3.20152	3.4644	3.81551	4.01331
Ssr1	9.3714	9.35041	9.30731	9.98467	9.53847	9.79387
Ssxb10	3.20308	3.55445	3.50111	2.53697	2.99419	2.93994
St14	8.43906	8.03807	8.09194	8.80098	8.89576	8.76298
St5	7.84107	7.82508	7.86154	8.23797	8.2299	8.04769
Stat3	9.02307	9.0979	8.88589	9.44605	9.51617	9.38117
Stat6	7.81113	7.59262	7.53862	7.95466	8.19628	7.90803
Steap2	7.40164	7.61041	7.65068	8.45899	8.39297	8.26617
Steap4	8.37614	7.96802	7.56435	9.249	9.8561	9.04626
Stil	5.0579	5.11032	5.11957	5.25766	5.28211	5.25766
Stk32a	6.55842	6.62803	7.03395	7.32895	7.49725	7.437
Stk39	8.6719	8.70094	8.66334	9.32037	9.09942	8.93695
Stmn1	8.81648	8.8849	8.88997	10.0968	9.88594	9.74399
Stoml3	12.9747	12.9825	13.0206	12.6145	12.8028	12.6494
Strap	7.50976	7.43063	7.36732	7.61763	7.61763	7.68223
Stx17	7.66151	7.65207	7.59607	7.42857	7.49618	7.32196
Stx19	4.59411	4.55713	4.64497	4.14648	4.50506	4.16477
Styx	6.17382	6.45185	6.185	6.95147	6.6715	6.60778
Sucla2	7.83657	7.65673	7.63262	7.95157	7.98783	7.98815
Sult1a1	6.57593	6.57593	6.57593	6.31194	6.20008	6.35536
Sumf2	6.78868	6.68497	6.70201	6.29572	6.33184	6.55167
Sumo1	6.56919	6.13154	6.02789	7.38757	7.06214	6.89491
Susd6	8.51972	8.44326	8.61022	9.02871	9.14802	8.88066
Svopl	9.33856	9.35673	9.50241	10.095	9.72947	10.2347
Sycn	5.89603	5.82679	5.96125	5.7228	5.65291	5.69347
Syk	6.1848	6.3031	6.06643	6.46488	6.37158	6.44087
Synb	5.36559	5.31645	5.47537	5.20546	4.92679	5.00552
Syngap1	7.27261	7.16488	7.69341	6.89772	6.89322	6.89611
Syngr2	9.22795	9.30771	9.28232	9.46055	9.42697	9.47983
Sypl2	5.59855	5.3915	5.73925	5.10599	5.30295	5.18661
Syvn1	7.80435	7.98175	7.98175	8.31718	8.18411	8.10004
T2	7.43068	7.31274	7.19643	6.99685	7.11211	6.91571
Taar7b	6.27941	6.40645	6.43546	5.70953	6.04274	6.14411
Tac1	4.25948	4.63539	4.8525	5.11747	5.43166	5.57179
Tac4	8.65651	8.48682	8.38773	8.14456	8.02866	8.06986
Tacc1	6.32232	6.55979	6.36593	6.69846	6.70811	6.79902
Taf1d	6.78075	6.89071	6.7539	7.09103	7.05394	6.95841
Tagln2	8.1097	8.01672	7.63073	8.59059	8.36491	8.25178
Tardbp	6.78235	6.68034	6.94175	7.11436	7.15764	6.97859
Tas2r119	4.05055	4.23992	4.41106	3.79666	3.92393	3.78677
Tas2r136	3.68295	3.55748	3.61632	3.43338	3.39396	3.43936
Tat	5.26609	4.83655	5.32174	4.35251	4.69754	4.69519
Taz	8.24967	8.26967	8.29056	8.07399	8.13626	8.08076
Tbc1d15	7.63159	7.4735	7.39422	7.85275	7.85605	7.75462
Tbc1d7	6.56159	6.47877	6.73315	6.35986	6.28502	6.26511
Tbr1	4.64872	4.73145	4.59256	4.86267	5.03097	4.85759
Tbx21	5.38908	5.5298	5.46648	5.25719	5.13265	5.2869
Tc2n	8.43	8.71883	8.71293	9.38137	8.93714	9.06821
Tcap	5.11516	5.19646	5.16853	4.97736	4.97736	4.97736
Tcf23	5.92956	5.89144	6.00258	5.56426	5.74306	5.66483
Tcrg-V6	5.5237	5.20543	5.38095	4.88059	4.86379	4.76894
Tdh	4.61603	4.56159	4.77674	4.05134	4.31472	4.24985
Tdo2	4.44362	4.31492	4.55473	3.39072	3.39721	3.43507
Tec	6.02924	5.83576	5.76288	6.26268	6.07277	6.13658
Tekt5	4.85781	4.70335	4.75775	4.48229	4.49881	4.4225
Tes	7.04357	7.0655	7.07388	7.47633	7.36172	7.47585
Tesc	8.2559	8.42871	8.30034	8.52009	8.55139	8.51952
Tesk1	7.17778	7.35501	7.40051	7.5187	7.61132	7.57185
Tex29	5.65086	5.6599	5.91506	5.13758	5.18002	5.18899
Tfb1m	7.59165	7.74157	7.64896	7.47004	7.35943	7.4923
Tgfbr1	8.31337	8.34453	8.23789	8.50596	8.74421	8.56015
Tgif1	7.07391	6.8645	6.6383	7.42352	7.57913	7.22997
Tgm4	4.9005	4.85439	5.03811	4.62864	4.62705	4.57116
Them7	5.02547	5.05674	5.02196	4.8648	4.82091	4.7178
Themis2	5.85399	5.7606	5.57423	6.10576	6.05427	5.96047
Thtpa	6.6749	6.63264	6.79157	6.34443	6.42904	6.41377
Timp1	6.47218	6.33595	5.85952	7.2707	7.28375	7.81887
Timp3	8.74748	8.93861	8.94375	9.45416	9.65442	9.68719
Tinagl1	7.24967	7.3865	7.30896	7.59246	7.73299	7.86226
Tirap	6.94832	6.94065	6.58213	7.26499	7.29975	7.04538
Tlr4	5.98194	5.7367	5.30483	6.30704	6.12641	6.12078
Tm4sf4	6.34207	5.76216	5.70954	5.08723	4.92086	5.0922
Tmbim1	8.50957	8.2709	8.33132	8.74039	8.82554	8.50957
Tmc4	8.18187	8.15913	7.90538	8.63233	8.38693	8.45205
Tmed3	7.23228	7.22522	7.12013	7.74903	7.44714	7.67813
Tmed5	5.74562	5.74953	5.56379	6.15882	6.08977	5.99218
Tmed9	7.09934	6.97696	7.00679	7.48187	7.20369	7.45725
Tmem109	7.7791	7.78235	7.69603	7.47846	7.47846	7.16975
Tmem136	7.17072	6.82185	7.15292	6.69431	6.72485	6.69431
Tmem150c	8.27759	8.35174	8.49408	7.98155	8.02085	7.93338
Tmem151a	6.70388	6.7902	6.71733	6.53986	6.24161	6.53401
Tmem165	8.02915	8.14822	7.84739	8.48389	8.29882	8.3931
Tmem173	7.57986	7.09184	6.89977	8.26024	8.23671	8.29344
Tmem189	9.19964	9.20153	9.33683	9.51986	9.51592	9.50929
Tmem206	6.16138	6.04685	6.12731	6.31776	6.47399	6.38748
Tmem211	8.16211	8.21803	8.28604	8.80798	8.60708	8.36608
Tmem220	7.02108	6.75445	6.73272	6.3046	6.43072	6.20831
Tmem223	9.45549	9.53533	9.59277	9.35348	9.1281	9.27096
Tmem231	7.94154	7.85282	7.92024	7.7443	7.72781	7.64043
Tmem243	8.40076	8.21034	8.41181	8.61127	8.78392	8.62252
Tmem246	5.67445	6.07117	5.94843	5.61317	5.54229	5.34005
Tmem251	5.0529	4.77776	4.96344	5.41148	5.13451	5.34045
Tmem30a	9.43181	9.3782	9.39327	9.78132	9.66653	9.66653
Tmem33	7.72327	7.61426	7.57605	7.99464	7.89996	7.79887
Tmem38b	4.53466	4.93701	4.78342	5.31317	5.29322	4.93701
Tmem5	7.2735	7.20398	7.2287	7.5281	7.51899	7.43636
Tmem68	6.74176	6.72094	6.6847	7.12013	7.21174	6.81667
Tmem87a	8.1287	8.12471	8.10554	8.49342	8.353	8.353
Tmod1	7.39741	7.55788	7.55267	7.28482	7.30673	7.01588
Tmub1	6.36634	6.47711	6.51136	6.24162	6.1473	6.23963
Tnfaip2	7.03993	7.17325	6.89047	7.95705	9.77298	8.41878
Tnfaip3	6.15633	5.98226	6.08445	6.63032	7.65318	7.21192
Tnfrsf11b	6.00507	5.78931	6.10006	6.43246	6.43246	6.52778
Tnfrsf17	5.26753	5.11579	5.10898	4.93026	4.85131	4.911
Tnfrsf1a	7.53302	7.5764	7.34962	7.79829	8.03372	7.90922
Tnip2	6.39318	6.34906	6.30219	6.53828	6.7814	6.71326
Tnip3	4.30621	4.15683	4.16331	5.27298	6.02106	5.50313
Tnp2	5.01214	4.94772	4.8758	4.7161	4.64729	4.76344
Tom1	9.76843	9.81977	9.95458	9.56681	9.68099	9.61349
Top1	7.32196	7.51379	7.48738	7.93116	7.71394	7.6874
Top2a	5.74458	5.67813	5.59298	6.01014	5.86105	5.86411
Tor1a	7.95165	7.8451	7.84057	7.66244	7.63812	7.71971
Tor3a	7.21478	7.10719	6.80096	7.61599	7.52859	7.33547
Tox4	6.592	6.18252	6.05432	6.7953	6.84891	6.57446
Tpbg	5.44724	5.36231	5.29537	5.53236	5.54862	5.6473
Tpsab1	5.22908	4.93147	5.15713	6.20366	5.39683	6.24075
Tra2a	7.06012	7.00348	7.18909	7.76765	7.7448	7.52656
Tra2b	9.24183	9.30067	9.4897	9.67037	9.78016	9.5334
Trafd1	8.78613	8.70589	8.54328	8.36961	8.47586	8.31685
Trappc13	6.64794	6.6052	6.62281	6.97512	6.84511	6.85926
Trappc2	8.14748	7.95881	8.0867	8.56458	8.36066	8.30684
Trdn	5.97823	5.97778	5.84188	5.44108	5.1887	4.91014
Trem1	4.894	4.89604	4.81187	5.38609	5.90871	5.52653
Trhr2	5.83758	5.61611	5.65956	5.33638	5.34281	5.48784
Trib1	6.37854	6.57393	6.36112	6.6456	6.8962	6.76662
Trim12c	4.78148	4.76165	4.77902	4.93147	5.03551	4.93147
Trim8	7.42752	7.39928	7.48457	7.83992	7.9403	7.62653
Trip10	7.32641	7.37305	7.08981	7.58495	7.90592	7.52473
Trip11	7.11392	6.99232	7.00072	7.27122	7.27122	7.18336
Triqk	6.18329	6.39661	6.21413	5.99077	5.99077	5.78423
Trmt112	7.38255	7.25127	7.50302	7.68832	7.65538	7.67003
Trmt2b	7.46037	7.46037	7.67489	7.26347	7.30801	6.95461
Trpv3	5.07643	5.1181	5.18084	4.85793	4.88367	5.00169
Tsnaxip1	7.17573	6.89296	6.94	6.61382	6.74198	6.53365
Tspan6	7.13362	7.02757	7.24585	6.99709	6.80719	6.79999
Tsr2	7.87652	7.56895	7.80767	7.4119	7.45122	7.40848
Tssc4	6.41397	6.32545	6.30447	6.5295	6.60402	6.52348
Tssk6	5.10356	4.96243	5.08292	4.82437	4.82437	4.82437
Tst	9.48792	9.50054	9.26783	8.94358	8.78314	8.81467
Ttc23	5.43658	5.46736	5.23208	5.13002	5.13981	5.13424
Ttc25	8.28697	8.2597	8.29106	7.76763	8.05245	8.05245
Ttc3	7.28492	7.269	7.31855	7.52184	7.49269	7.52184
Ttc8	8.4752	8.48636	8.55427	8.17964	8.23485	8.14349
Ttll1	8.34515	8.33437	8.36368	8.00793	7.93786	8.01492
Ttll13	6.79792	6.74301	6.76217	6.35588	6.61156	6.37908
Ttr	7.08886	6.82674	6.7908	5.63003	5.24742	5.95304
Tuba4a	8.45918	8.87795	8.8743	9.20581	9.15084	9.21439
Tubb2a	7.03939	6.79688	7.10592	7.75646	7.95416	7.58727
Tubb2a-ps2	6.29561	6.0757	6.38891	7.30279	7.38423	6.9511
Tubb2b	7.63363	7.42384	7.85039	8.8471	8.71934	8.38282
Tubb5	9.52772	9.43333	9.28918	9.89246	9.66606	9.66606
Tufm	7.59551	7.62776	7.59703	7.42644	7.46196	7.42131
Tusc5	8.17283	8.2986	8.45931	7.54737	7.88654	7.97739
Twf1	9.48675	9.34112	9.56112	9.93255	9.79075	9.75049
Txndc12	7.42929	6.98884	7.04667	8.03711	7.46038	7.61224
Txndc5	7.60695	7.49839	7.59086	7.98779	7.80785	7.92251
Tyro3	8.44984	8.33984	8.4932	8.20811	8.17723	8.1528
U2af1	6.99837	6.99447	6.91996	7.15372	7.30747	7.11606
Uap1	7.98092	7.8843	7.75778	8.17985	8.18215	8.12575
Uba5	8.56339	8.37068	8.45289	8.81342	8.65321	8.71786
Ube2b	8.82762	8.77325	8.63012	9.05049	9.02924	8.90201
Ube2h	8.52069	8.34295	8.36728	8.79086	8.60258	8.61438
Ube2q2	7.84897	7.79801	7.90369	8.2057	8.02227	8.03821
Ubqlnl	5.09214	5.16629	5.10359	4.60486	4.38578	4.72699
Ubr3	8.30522	8.32095	8.345	8.67803	8.57209	8.50825
Ubtd1	6.62339	6.67878	6.62545	6.76477	6.87641	6.96835
Uck1	6.53347	6.53153	6.41203	6.74113	6.65819	6.67966
Ucma	5.75004	5.73103	5.30901	8.46037	6.69476	8.49267
Ucn	5.83647	5.69435	5.6997	5.46437	5.38497	5.60571
Upf2	7.05413	6.93433	6.8769	7.21907	7.22553	7.20144
Uso1	8.19432	8.04573	8.15661	8.50003	8.37515	8.38033
Usp1	6.07094	6.46126	6.53123	6.99496	6.91088	6.7998
Usp10	7.8829	7.835	8.00027	8.36923	8.17883	8.07025
Usp14	7.65266	7.55159	7.64211	8.0193	7.83463	7.8768
Usp31	7.45019	7.6459	7.94985	8.20775	8.35387	8.1447
Usp37	5.65597	5.8589	6.0898	6.31549	6.26991	6.23188
Usp46	8.53137	8.30541	8.39436	8.19804	8.06416	8.03139
Usp46os2	5.06368	5.27159	5.19372	4.85462	4.84792	4.87313
Usp6nl	7.78887	7.78704	7.78332	8.08037	8.0941	7.95871
Uty	3.43933	3.31362	3.55035	7.63003	7.29914	7.06111
Vamp3	7.48982	7.34301	7.34149	7.79869	7.50518	7.74316
[truncated: 81 more rows]
